# Supplementary material for: In-host evolution of Staphylococcus epidermidis in a pacemaker-associated endocarditis resulting in increased antibiotic tolerance
Source: Nat Commun. 2019 Mar 8;10:1149. doi: 10.1038/s41467-019-09053-9 (PMC6408453; doi:10.1038/s41467-019-09053-9)
Supplement: Supplementary file 4 — Supplementary Data 1 [file 41467_2019_9053_MOESM4_ESM.xlsx]

## Sheet: Tabelle1
Supplementary Table 4: SNPs and InDels found in all clinical ST378 S. epidermidis isolates compared to S. epidermidis strain RP62A
Position in RP62A genome	Type	Reference	Allele	Length	locus_tag (RP62A CDS)	product (RP62A CDS)
92	SNV	G	A	1
104	SNV	A	G	1
111	SNV	C	A	1
117	SNV	A	T	1
120	SNV	A	C	1
159	SNV	C	T	1
162..163	Deletion	TC	-	2
197	SNV	C	T	1
245^246	Insertion	-	G	1
249	SNV	G	T	1
272	SNV	C	G	1
447	SNV	C	T	1
767	SNV	A	G	1
991	SNV	C	G	1	SERP_RS00200	ribonuclease P protein component
1024	SNV	G	A	1	SERP_RS00200	ribonuclease P protein component
1084	SNV	T	A	1	SERP_RS00200	ribonuclease P protein component
1117	SNV	G	A	1	SERP_RS00200	ribonuclease P protein component
1129	SNV	C	T	1	SERP_RS00200	ribonuclease P protein component
1176..1177	MNV	TT	CC	2	SERP_RS00200	ribonuclease P protein component
1186	SNV	T	C	1
1193	SNV	T	C	1
1200	SNV	G	A	1
1206	SNV	T	A	1
1223	SNV	T	A	1
1231	SNV	C	G	1
1241	SNV	G	T	1
1253	SNV	G	A	1
1269	SNV	T	A	1
1280	SNV	T	A	1
1364	SNV	G	T	1	SERP_RS00205	tRNA uridine-5-carboxymethylaminomethyl(34) synthesis GTPase MnmE
1509	SNV	A	G	1	SERP_RS00205	tRNA uridine-5-carboxymethylaminomethyl(34) synthesis GTPase MnmE
1541	SNV	A	T	1	SERP_RS00205	tRNA uridine-5-carboxymethylaminomethyl(34) synthesis GTPase MnmE
1802	SNV	C	T	1	SERP_RS00205	tRNA uridine-5-carboxymethylaminomethyl(34) synthesis GTPase MnmE
1808	SNV	C	T	1	SERP_RS00205	tRNA uridine-5-carboxymethylaminomethyl(34) synthesis GTPase MnmE
1901	SNV	G	A	1	SERP_RS00205	tRNA uridine-5-carboxymethylaminomethyl(34) synthesis GTPase MnmE
1948..1949	MNV	AG	GA	2	SERP_RS00205	tRNA uridine-5-carboxymethylaminomethyl(34) synthesis GTPase MnmE
1964	SNV	A	T	1	SERP_RS00205	tRNA uridine-5-carboxymethylaminomethyl(34) synthesis GTPase MnmE
2000	SNV	A	T	1	SERP_RS00205	tRNA uridine-5-carboxymethylaminomethyl(34) synthesis GTPase MnmE
2138	SNV	G	A	1	SERP_RS00205	tRNA uridine-5-carboxymethylaminomethyl(34) synthesis GTPase MnmE
2168	SNV	G	A	1	SERP_RS00205	tRNA uridine-5-carboxymethylaminomethyl(34) synthesis GTPase MnmE
2220	SNV	C	T	1	SERP_RS00205	tRNA uridine-5-carboxymethylaminomethyl(34) synthesis GTPase MnmE
2348	SNV	A	G	1	SERP_RS00205	tRNA uridine-5-carboxymethylaminomethyl(34) synthesis GTPase MnmE
2351	SNV	G	A	1	SERP_RS00205	tRNA uridine-5-carboxymethylaminomethyl(34) synthesis GTPase MnmE
2507	SNV	T	G	1	SERP_RS00205	tRNA uridine-5-carboxymethylaminomethyl(34) synthesis GTPase MnmE
2600	SNV	A	G	1	SERP_RS00205	tRNA uridine-5-carboxymethylaminomethyl(34) synthesis GTPase MnmE
2642	SNV	T	A	1	SERP_RS00205	tRNA uridine-5-carboxymethylaminomethyl(34) synthesis GTPase MnmE
2660	SNV	T	C	1	SERP_RS00205	tRNA uridine-5-carboxymethylaminomethyl(34) synthesis GTPase MnmE
2727	SNV	A	T	1
2745	SNV	A	C	1
2760	SNV	T	A	1
2779	SNV	G	T	1
2841	SNV	T	C	1	SERP_RS00210	tRNA uridine-5-carboxymethylaminomethyl(34) synthesis enzyme MnmG
3005	SNV	T	G	1	SERP_RS00210	tRNA uridine-5-carboxymethylaminomethyl(34) synthesis enzyme MnmG
3035	SNV	T	G	1	SERP_RS00210	tRNA uridine-5-carboxymethylaminomethyl(34) synthesis enzyme MnmG
3197	SNV	T	C	1	SERP_RS00210	tRNA uridine-5-carboxymethylaminomethyl(34) synthesis enzyme MnmG
3299	SNV	C	T	1	SERP_RS00210	tRNA uridine-5-carboxymethylaminomethyl(34) synthesis enzyme MnmG
3305	SNV	A	G	1	SERP_RS00210	tRNA uridine-5-carboxymethylaminomethyl(34) synthesis enzyme MnmG
3311	SNV	A	C	1	SERP_RS00210	tRNA uridine-5-carboxymethylaminomethyl(34) synthesis enzyme MnmG
3320	SNV	T	G	1	SERP_RS00210	tRNA uridine-5-carboxymethylaminomethyl(34) synthesis enzyme MnmG
3326	SNV	A	G	1	SERP_RS00210	tRNA uridine-5-carboxymethylaminomethyl(34) synthesis enzyme MnmG
3383	SNV	A	T	1	SERP_RS00210	tRNA uridine-5-carboxymethylaminomethyl(34) synthesis enzyme MnmG
3449	SNV	A	T	1	SERP_RS00210	tRNA uridine-5-carboxymethylaminomethyl(34) synthesis enzyme MnmG
3626	SNV	C	T	1	SERP_RS00210	tRNA uridine-5-carboxymethylaminomethyl(34) synthesis enzyme MnmG
3660	SNV	T	C	1	SERP_RS00210	tRNA uridine-5-carboxymethylaminomethyl(34) synthesis enzyme MnmG
3818	SNV	G	A	1	SERP_RS00210	tRNA uridine-5-carboxymethylaminomethyl(34) synthesis enzyme MnmG
3824	SNV	T	A	1	SERP_RS00210	tRNA uridine-5-carboxymethylaminomethyl(34) synthesis enzyme MnmG
3872	SNV	T	C	1	SERP_RS00210	tRNA uridine-5-carboxymethylaminomethyl(34) synthesis enzyme MnmG
3875	SNV	A	T	1	SERP_RS00210	tRNA uridine-5-carboxymethylaminomethyl(34) synthesis enzyme MnmG
3923	SNV	A	G	1	SERP_RS00210	tRNA uridine-5-carboxymethylaminomethyl(34) synthesis enzyme MnmG
3926	SNV	C	T	1	SERP_RS00210	tRNA uridine-5-carboxymethylaminomethyl(34) synthesis enzyme MnmG
3983	SNV	C	T	1	SERP_RS00210	tRNA uridine-5-carboxymethylaminomethyl(34) synthesis enzyme MnmG
4115	SNV	T	C	1	SERP_RS00210	tRNA uridine-5-carboxymethylaminomethyl(34) synthesis enzyme MnmG
4119	SNV	G	A	1	SERP_RS00210	tRNA uridine-5-carboxymethylaminomethyl(34) synthesis enzyme MnmG
4133	SNV	A	G	1	SERP_RS00210	tRNA uridine-5-carboxymethylaminomethyl(34) synthesis enzyme MnmG
4139	SNV	T	C	1	SERP_RS00210	tRNA uridine-5-carboxymethylaminomethyl(34) synthesis enzyme MnmG
4178	SNV	A	G	1	SERP_RS00210	tRNA uridine-5-carboxymethylaminomethyl(34) synthesis enzyme MnmG
4289	SNV	C	T	1	SERP_RS00210	tRNA uridine-5-carboxymethylaminomethyl(34) synthesis enzyme MnmG
4637	SNV	A	G	1	SERP_RS00210	tRNA uridine-5-carboxymethylaminomethyl(34) synthesis enzyme MnmG
4741	SNV	T	C	1	SERP_RS00215	ribosomal RNA small subunit methyltransferase G
4745	SNV	A	C	1	SERP_RS00215	ribosomal RNA small subunit methyltransferase G
4822	SNV	C	T	1	SERP_RS00215	ribosomal RNA small subunit methyltransferase G
4840	SNV	T	C	1	SERP_RS00215	ribosomal RNA small subunit methyltransferase G
4846	SNV	C	T	1	SERP_RS00215	ribosomal RNA small subunit methyltransferase G
4930	SNV	C	T	1	SERP_RS00215	ribosomal RNA small subunit methyltransferase G
4936	SNV	A	G	1	SERP_RS00215	ribosomal RNA small subunit methyltransferase G
4945	SNV	A	G	1	SERP_RS00215	ribosomal RNA small subunit methyltransferase G
4998	SNV	C	T	1	SERP_RS00215	ribosomal RNA small subunit methyltransferase G
5046	SNV	T	C	1	SERP_RS00215	ribosomal RNA small subunit methyltransferase G
5050	SNV	T	C	1	SERP_RS00215	ribosomal RNA small subunit methyltransferase G
5126	SNV	T	C	1	SERP_RS00215	ribosomal RNA small subunit methyltransferase G
5176	SNV	A	T	1	SERP_RS00215	ribosomal RNA small subunit methyltransferase G
5182	SNV	A	G	1	SERP_RS00215	ribosomal RNA small subunit methyltransferase G
5186	SNV	G	A	1	SERP_RS00215	ribosomal RNA small subunit methyltransferase G
5221	SNV	C	T	1	SERP_RS00215	ribosomal RNA small subunit methyltransferase G
5230	SNV	T	C	1	SERP_RS00215	ribosomal RNA small subunit methyltransferase G
5245	SNV	G	T	1	SERP_RS00215	ribosomal RNA small subunit methyltransferase G
5249	SNV	C	T	1	SERP_RS00215	ribosomal RNA small subunit methyltransferase G
5332	SNV	A	T	1	SERP_RS00215	ribosomal RNA small subunit methyltransferase G
5612	SNV	A	G	1	SERP_RS00220	nucleoid occlusion protein
5621	SNV	G	A	1	SERP_RS00220	nucleoid occlusion protein
5685	SNV	C	A	1	SERP_RS00220	nucleoid occlusion protein
5786	SNV	T	C	1	SERP_RS00220	nucleoid occlusion protein
5874	SNV	C	T	1	SERP_RS00220	nucleoid occlusion protein
5882	SNV	G	A	1	SERP_RS00220	nucleoid occlusion protein
5924	SNV	A	G	1	SERP_RS00220	nucleoid occlusion protein
6026	SNV	G	A	1	SERP_RS00220	nucleoid occlusion protein
6095	SNV	G	A	1	SERP_RS00220	nucleoid occlusion protein
6194	SNV	C	T	1	SERP_RS00220	nucleoid occlusion protein
6271	SNV	C	T	1
6283	SNV	T	G	1
6295	SNV	T	C	1
6301^6302	Insertion	-	T	1
6316	SNV	C	T	1
6321	SNV	C	A	1
6331	SNV	A	G	1
6335	SNV	G	T	1
6358	SNV	C	T	1
6370	SNV	C	T	1
6380	SNV	A	C	1
6394	SNV	A	G	1
6431	SNV	G	A	1
6438	SNV	A	T	1
6450	SNV	C	T	1
6466	SNV	A	C	1
6470	SNV	G	A	1
6476	SNV	T	G	1
6486	SNV	G	T	1
6500	SNV	A	T	1
6505	Deletion	G	-	1
6545	SNV	A	G	1
6547	SNV	C	T	1
6661	SNV	G	A	1	SERP_RS00225	hypothetical protein
6756	SNV	A	G	1	SERP_RS00225	hypothetical protein
6768	SNV	C	T	1	SERP_RS00225	hypothetical protein
6780	SNV	A	T	1	SERP_RS00225	hypothetical protein
6843	SNV	T	C	1	SERP_RS00225	hypothetical protein
6889	SNV	G	A	1	SERP_RS00225	hypothetical protein
6906	SNV	T	A	1	SERP_RS00225	hypothetical protein
6948	SNV	A	G	1	SERP_RS00225	hypothetical protein
6975	SNV	T	C	1	SERP_RS00225	hypothetical protein
7061	SNV	C	T	1	SERP_RS00230	hypothetical protein
7182	SNV	T	G	1	SERP_RS00230	hypothetical protein
7200	SNV	G	A	1	SERP_RS00230	hypothetical protein
7224	SNV	C	T	1	SERP_RS00230	hypothetical protein
7236	SNV	T	C	1	SERP_RS00230	hypothetical protein
7374	SNV	A	C	1	SERP_RS00230	hypothetical protein
7573	SNV	C	T	1	SERP_RS00235	transcriptional regulator
7651	SNV	G	A	1	SERP_RS00235	transcriptional regulator
7702	SNV	A	T	1	SERP_RS00235	transcriptional regulator
7802	SNV	C	A	1	SERP_RS00235	transcriptional regulator
7828	SNV	T	C	1	SERP_RS00235	transcriptional regulator
7886	SNV	A	G	1	SERP_RS00235	transcriptional regulator
7919	SNV	T	C	1	SERP_RS00235	transcriptional regulator
7950	SNV	C	T	1
7972	SNV	T	A	1
7985	SNV	G	A	1
8024	SNV	C	A	1
8052..8053	MNV	AG	GA	2
8063	SNV	C	T	1
8085	SNV	A	G	1
8096	SNV	C	T	1
8152	SNV	A	C	1
8154	SNV	C	T	1
8218	SNV	G	A	1	SERP_RS00240	transcriptional regulator
8221	SNV	T	A	1	SERP_RS00240	transcriptional regulator
8248	SNV	T	C	1	SERP_RS00240	transcriptional regulator
8332	SNV	C	T	1	SERP_RS00240	transcriptional regulator
8417	SNV	A	C	1	SERP_RS00240	transcriptional regulator
8479	SNV	A	G	1	SERP_RS00240	transcriptional regulator
8614	SNV	A	G	1	SERP_RS00240	transcriptional regulator
8630	SNV	G	T	1	SERP_RS00240	transcriptional regulator
8644	SNV	C	T	1	SERP_RS00240	transcriptional regulator
8646	SNV	C	T	1	SERP_RS00240	transcriptional regulator
8773	SNV	T	C	1
8850^8851	Insertion	-	TC	2
8875^8876	Insertion	-	T	1
8880	SNV	C	T	1
8930	SNV	T	C	1	SERP_RS00245	YIP1 family protein
8979	SNV	C	T	1	SERP_RS00245	YIP1 family protein
8981	SNV	C	T	1	SERP_RS00245	YIP1 family protein
8987	SNV	C	T	1	SERP_RS00245	YIP1 family protein
9000	SNV	A	T	1	SERP_RS00245	YIP1 family protein
9006	SNV	A	T	1	SERP_RS00245	YIP1 family protein
9018	SNV	A	G	1	SERP_RS00245	YIP1 family protein
9201	SNV	T	A	1	SERP_RS00245	YIP1 family protein
9228	SNV	G	A	1	SERP_RS00245	YIP1 family protein
9231	SNV	A	T	1	SERP_RS00245	YIP1 family protein
9254	SNV	T	C	1	SERP_RS00245	YIP1 family protein
9257	SNV	G	A	1	SERP_RS00245	YIP1 family protein
9273	SNV	T	A	1	SERP_RS00245	YIP1 family protein
9320	SNV	A	T	1	SERP_RS00245	YIP1 family protein
9327	SNV	T	A	1	SERP_RS00245	YIP1 family protein
9349	SNV	T	C	1	SERP_RS00245	YIP1 family protein
9368	SNV	T	C	1	SERP_RS00245	YIP1 family protein
9378	SNV	T	A	1	SERP_RS00245	YIP1 family protein
9384	SNV	A	G	1	SERP_RS00245	YIP1 family protein
9431	SNV	C	T	1	SERP_RS00245	YIP1 family protein
9609	SNV	C	T	1
9636	SNV	G	A	1
9657..9658	MNV	GT	AC	2
9669	SNV	A	C	1
9672	SNV	A	C	1
9691	SNV	A	T	1
9698	SNV	A	G	1
9734	SNV	A	G	1
9748	SNV	C	T	1
9788	SNV	G	A	1	SERP_RS00250	RND transporter
9890	SNV	T	G	1	SERP_RS00250	RND transporter
9920	SNV	A	G	1	SERP_RS00250	RND transporter
9974	SNV	C	T	1	SERP_RS00250	RND transporter
9995	SNV	C	T	1	SERP_RS00250	RND transporter
10037	SNV	A	G	1	SERP_RS00250	RND transporter
10089	SNV	T	G	1	SERP_RS00250	RND transporter
10268	SNV	T	C	1	SERP_RS00250	RND transporter
10280	SNV	T	C	1	SERP_RS00250	RND transporter
10283	SNV	C	T	1	SERP_RS00250	RND transporter
10307	SNV	C	T	1	SERP_RS00250	RND transporter
10407	SNV	A	G	1	SERP_RS00250	RND transporter
10415	SNV	T	A	1	SERP_RS00250	RND transporter
10445	SNV	A	C	1	SERP_RS00250	RND transporter
10451	SNV	T	C	1	SERP_RS00250	RND transporter
10500	SNV	A	G	1	SERP_RS00250	RND transporter
10518	SNV	G	T	1	SERP_RS00250	RND transporter
10560	SNV	A	G	1	SERP_RS00250	RND transporter
10622	SNV	A	G	1	SERP_RS00250	RND transporter
10628	SNV	C	T	1	SERP_RS00250	RND transporter
10658	SNV	A	T	1	SERP_RS00250	RND transporter
10701	SNV	C	T	1	SERP_RS00250	RND transporter
10751	SNV	A	G	1	SERP_RS00250	RND transporter
10784	SNV	T	A	1	SERP_RS00250	RND transporter
10842	SNV	C	A	1	SERP_RS00250	RND transporter
10849..10850	MNV	GT	AA	2	SERP_RS00250	RND transporter
10957	SNV	G	A	1	SERP_RS00255	ABC transporter ATP-binding protein
11065	SNV	A	T	1	SERP_RS00255	ABC transporter ATP-binding protein
11158	SNV	C	T	1	SERP_RS00255	ABC transporter ATP-binding protein
11287	SNV	A	C	1	SERP_RS00255	ABC transporter ATP-binding protein
11300	SNV	A	C	1	SERP_RS00255	ABC transporter ATP-binding protein
11332	SNV	G	A	1	SERP_RS00255	ABC transporter ATP-binding protein
11545	SNV	G	A	1	SERP_RS00255	ABC transporter ATP-binding protein
11578	SNV	A	G	1	SERP_RS00255, SERP_RS00260	ABC transporter ATP-binding protein, ABC transporter permease
11660	SNV	A	C	1	SERP_RS00260	ABC transporter permease
11702	SNV	G	A	1	SERP_RS00260	ABC transporter permease
11705	SNV	C	T	1	SERP_RS00260	ABC transporter permease
11739	SNV	G	A	1	SERP_RS00260	ABC transporter permease
11747	SNV	T	A	1	SERP_RS00260	ABC transporter permease
11774	SNV	T	C	1	SERP_RS00260	ABC transporter permease
11795	SNV	A	T	1	SERP_RS00260	ABC transporter permease
11798	SNV	G	A	1	SERP_RS00260	ABC transporter permease
11807	SNV	T	C	1	SERP_RS00260	ABC transporter permease
11885	SNV	G	A	1	SERP_RS00260	ABC transporter permease
12056	SNV	C	T	1	SERP_RS00260	ABC transporter permease
12065	SNV	G	T	1	SERP_RS00260	ABC transporter permease
12083	SNV	T	C	1	SERP_RS00260	ABC transporter permease
12087	SNV	A	G	1	SERP_RS00260	ABC transporter permease
12125	SNV	A	T	1	SERP_RS00260	ABC transporter permease
12137	SNV	C	T	1	SERP_RS00260	ABC transporter permease
12163	SNV	C	T	1	SERP_RS00260	ABC transporter permease
12180	SNV	T	A	1	SERP_RS00260	ABC transporter permease
12292	SNV	T	C	1	SERP_RS00260	ABC transporter permease
12401	SNV	C	A	1	SERP_RS00260	ABC transporter permease
12404	SNV	A	T	1	SERP_RS00260	ABC transporter permease
12725	SNV	T	C	1	SERP_RS00260	ABC transporter permease
12772	SNV	C	T	1
12777	SNV	G	A	1
12787	SNV	A	G	1
12803	SNV	T	C	1
12846	SNV	T	C	1
12858^12859	Insertion	-	T	1
12863	SNV	C	T	1
12879	SNV	G	A	1
12891	SNV	A	G	1
12937	SNV	A	T	1
12941	SNV	A	G	1
12956	SNV	A	G	1
12961..12962	MNV	TG	CA	2
12967	SNV	T	C	1
12969	SNV	C	T	1
12976	SNV	C	T	1
12989..12990	MNV	AA	GG	2
13005	SNV	T	C	1
13013^13014	Insertion	-	TTTAA	5
13030	Deletion	A	-	1
13036	SNV	T	G	1
13039	Deletion	A	-	1
13045	SNV	C	T	1
13049	SNV	A	G	1
13069	SNV	T	G	1
13073	SNV	G	A	1
13075	SNV	T	G	1
13088..13089	MNV	TA	CG	2
13109	SNV	G	A	1
13132	SNV	C	A	1
13135	SNV	C	T	1
13143	SNV	G	T	1
13184	SNV	T	C	1
13187	SNV	C	T	1
13193	SNV	A	G	1
13204	SNV	C	T	1
13210	SNV	G	T	1
13226	SNV	G	A	1
13228	SNV	T	C	1
13276^13277	Insertion	-	A	1
13332	SNV	A	G	1
13352	SNV	C	T	1
13358	SNV	A	C	1
13382	SNV	G	A	1
13397	SNV	A	C	1
13410	SNV	G	A	1
13438	SNV	T	A	1
13446	SNV	A	C	1
13455	SNV	G	C	1
13470	SNV	A	T	1
13481	SNV	G	T	1
13509	SNV	T	C	1
13525	Deletion	A	-	1
13529..13531	Deletion	AAG	-	3
13534..13535	MNV	TA	CG	2
13600..13601	MNV	AG	GA	2
13622	SNV	A	C	1
13772	SNV	C	A	1	SERP_RS00265	lipase
13809	SNV	A	G	1	SERP_RS00265	lipase
13844	SNV	C	T	1	SERP_RS00265	lipase
13886	SNV	C	T	1	SERP_RS00265	lipase
13966	SNV	T	C	1	SERP_RS00265	lipase
13988	SNV	A	C	1	SERP_RS00265	lipase
14012	SNV	C	G	1	SERP_RS00265	lipase
14043	SNV	C	T	1	SERP_RS00265	lipase
14091	SNV	T	A	1	SERP_RS00265	lipase
14104..14105	MNV	AA	GT	2	SERP_RS00265	lipase
14114..14115	MNV	GT	AA	2	SERP_RS00265	lipase
14210	SNV	A	G	1	SERP_RS00265	lipase
14215	SNV	G	A	1	SERP_RS00265	lipase
14217	SNV	T	C	1	SERP_RS00265	lipase
14225	SNV	C	T	1	SERP_RS00265	lipase
14230	SNV	A	G	1	SERP_RS00265	lipase
14246..14247	MNV	TC	CT	2	SERP_RS00265	lipase
14276	SNV	C	T	1	SERP_RS00265	lipase
14289	SNV	C	T	1	SERP_RS00265	lipase
14293	SNV	T	G	1	SERP_RS00265	lipase
14305	SNV	A	C	1	SERP_RS00265	lipase
14310	SNV	C	T	1	SERP_RS00265	lipase
14371	SNV	A	G	1	SERP_RS00265	lipase
14385	SNV	T	C	1	SERP_RS00265	lipase
14420	SNV	G	A	1	SERP_RS00265	lipase
14457	SNV	A	C	1	SERP_RS00265	lipase
14488	SNV	A	G	1	SERP_RS00265	lipase
14492	SNV	T	C	1	SERP_RS00265	lipase
14494..14495	MNV	GA	AG	2	SERP_RS00265	lipase
14497	SNV	A	C	1	SERP_RS00265	lipase
14550	SNV	A	T	1	SERP_RS00265	lipase
14598	SNV	G	A	1	SERP_RS00265	lipase
14617	SNV	G	T	1	SERP_RS00265	lipase
14673	SNV	A	C	1	SERP_RS00265	lipase
14701	SNV	G	A	1	SERP_RS00265	lipase
14799	SNV	G	A	1	SERP_RS00265	lipase
14808	SNV	T	C	1	SERP_RS00265	lipase
14835	SNV	C	A	1	SERP_RS00265	lipase
14883	SNV	T	C	1	SERP_RS00265	lipase
14937	SNV	C	T	1	SERP_RS00265	lipase
15021	SNV	A	G	1	SERP_RS00265	lipase
15159	SNV	T	G	1	SERP_RS00265	lipase
15162	SNV	T	G	1	SERP_RS00265	lipase
15306	SNV	C	T	1	SERP_RS00265	lipase
15438	SNV	A	G	1	SERP_RS00265	lipase
15444	SNV	A	T	1	SERP_RS00265	lipase
15450	SNV	T	G	1	SERP_RS00265	lipase
15516	SNV	C	T	1	SERP_RS00265	lipase
15531	SNV	A	G	1	SERP_RS00265	lipase
15600	SNV	T	C	1	SERP_RS00265	lipase
15604	SNV	G	A	1	SERP_RS00265	lipase
15648	SNV	T	A	1	SERP_RS00265	lipase
15813^15814	Insertion	-	CTTT	4
15823	SNV	G	A	1
15836	SNV	C	T	1
15842	SNV	G	A	1
15861	SNV	A	C	1
15876	SNV	G	A	1
15884	SNV	G	T	1
15953	SNV	T	C	1	SERP_RS00270	hypothetical protein
16020	SNV	A	G	1	SERP_RS00270	hypothetical protein
16029	SNV	G	A	1	SERP_RS00270	hypothetical protein
16078	SNV	A	G	1
16211	SNV	G	A	1	SERP_RS00275	bacitracin ABC transporter permease
16289	SNV	A	G	1	SERP_RS00275	bacitracin ABC transporter permease
16529	SNV	T	C	1	SERP_RS00275	bacitracin ABC transporter permease
16589	SNV	G	A	1	SERP_RS00275	bacitracin ABC transporter permease
16608	SNV	A	G	1	SERP_RS00275	bacitracin ABC transporter permease
16627	SNV	C	T	1	SERP_RS00275	bacitracin ABC transporter permease
16655	SNV	A	G	1	SERP_RS00275	bacitracin ABC transporter permease
16675	SNV	C	T	1	SERP_RS00275	bacitracin ABC transporter permease
16691	SNV	G	C	1	SERP_RS00275	bacitracin ABC transporter permease
16711	SNV	T	C	1	SERP_RS00275	bacitracin ABC transporter permease
16760	SNV	A	T	1	SERP_RS00275	bacitracin ABC transporter permease
16793..16794	MNV	TG	CA	2	SERP_RS00275	bacitracin ABC transporter permease
16877	SNV	A	G	1	SERP_RS00275	bacitracin ABC transporter permease
16889	SNV	T	C	1	SERP_RS00275	bacitracin ABC transporter permease
16895	SNV	C	T	1	SERP_RS00275	bacitracin ABC transporter permease
16904	SNV	G	C	1	SERP_RS00275	bacitracin ABC transporter permease
16946	SNV	C	T	1	SERP_RS00275	bacitracin ABC transporter permease
16993	SNV	C	T	1	SERP_RS00275	bacitracin ABC transporter permease
17033	SNV	G	A	1	SERP_RS00275	bacitracin ABC transporter permease
17096	SNV	C	A	1	SERP_RS00275	bacitracin ABC transporter permease
17126	SNV	G	A	1	SERP_RS00275	bacitracin ABC transporter permease
17219	SNV	T	C	1	SERP_RS00275	bacitracin ABC transporter permease
17267	SNV	A	T	1	SERP_RS00275	bacitracin ABC transporter permease
17269	SNV	C	T	1	SERP_RS00275	bacitracin ABC transporter permease
17279	SNV	A	G	1	SERP_RS00275	bacitracin ABC transporter permease
17318	SNV	G	A	1	SERP_RS00275	bacitracin ABC transporter permease
17386..17387	MNV	TG	CA	2	SERP_RS00275	bacitracin ABC transporter permease
17392	SNV	C	T	1	SERP_RS00275	bacitracin ABC transporter permease
17414	SNV	C	T	1	SERP_RS00275	bacitracin ABC transporter permease
17710	SNV	C	T	1	SERP_RS00275	bacitracin ABC transporter permease
17819	SNV	G	A	1	SERP_RS00275	bacitracin ABC transporter permease
18004	SNV	C	G	1	SERP_RS00280	ABC transporter ATP-binding protein
18017	SNV	A	G	1	SERP_RS00280	ABC transporter ATP-binding protein
18105	SNV	C	T	1	SERP_RS00280	ABC transporter ATP-binding protein
18162	SNV	A	T	1	SERP_RS00280	ABC transporter ATP-binding protein
18201	SNV	G	A	1	SERP_RS00280	ABC transporter ATP-binding protein
18216	SNV	A	G	1	SERP_RS00280	ABC transporter ATP-binding protein
18234	SNV	T	G	1	SERP_RS00280	ABC transporter ATP-binding protein
18261	SNV	A	G	1	SERP_RS00280	ABC transporter ATP-binding protein
18264	SNV	T	C	1	SERP_RS00280	ABC transporter ATP-binding protein
18285	SNV	C	T	1	SERP_RS00280	ABC transporter ATP-binding protein
18291	SNV	T	A	1	SERP_RS00280	ABC transporter ATP-binding protein
18549	SNV	A	G	1	SERP_RS00280	ABC transporter ATP-binding protein
18561	SNV	T	C	1	SERP_RS00280	ABC transporter ATP-binding protein
18570	SNV	T	A	1	SERP_RS00280	ABC transporter ATP-binding protein
18630	SNV	A	T	1	SERP_RS00280	ABC transporter ATP-binding protein
18648	SNV	A	G	1	SERP_RS00280	ABC transporter ATP-binding protein
18795	SNV	G	T	1
18798..18799	MNV	TA	CC	2
18882	SNV	A	C	1
18892	SNV	A	T	1
18911	SNV	T	G	1
18921	SNV	C	T	1
18926	SNV	G	A	1
19020	SNV	G	A	1
19293	SNV	G	A	1	SERP_RS00285	hypothetical protein
19324	SNV	G	A	1	SERP_RS00285	hypothetical protein
19348	SNV	T	C	1	SERP_RS00285	hypothetical protein
19397	SNV	G	A	1	SERP_RS00285	hypothetical protein
19455..19456	MNV	TT	AC	2	SERP_RS00290	hypothetical protein
19474	SNV	A	G	1	SERP_RS00290	hypothetical protein
19481	SNV	C	T	1	SERP_RS00290	hypothetical protein
19531	SNV	G	A	1	SERP_RS00290	hypothetical protein
19534	SNV	A	G	1	SERP_RS00290	hypothetical protein
19537	SNV	A	C	1	SERP_RS00290	hypothetical protein
19650	SNV	C	T	1	SERP_RS00290	hypothetical protein
19653	SNV	A	C	1	SERP_RS00290	hypothetical protein
19657	SNV	C	T	1	SERP_RS00290	hypothetical protein
19687	SNV	C	T	1	SERP_RS00290	hypothetical protein
19696	SNV	A	G	1	SERP_RS00290	hypothetical protein
19714	SNV	A	G	1	SERP_RS00290	hypothetical protein
19783	SNV	G	A	1	SERP_RS00290	hypothetical protein
19792	SNV	A	G	1	SERP_RS00290	hypothetical protein
19795	SNV	T	A	1	SERP_RS00290	hypothetical protein
19813	SNV	A	G	1	SERP_RS00290	hypothetical protein
19819	SNV	A	G	1	SERP_RS00290	hypothetical protein
19831	SNV	T	A	1	SERP_RS00290	hypothetical protein
19870	SNV	T	C	1	SERP_RS00290	hypothetical protein
19877	SNV	C	T	1	SERP_RS00290	hypothetical protein
19924	SNV	G	A	1	SERP_RS00290	hypothetical protein
19987	SNV	T	C	1	SERP_RS00290	hypothetical protein
20142	SNV	C	T	1
20253	SNV	A	G	1	SERP_RS00295	S26 family signal peptidase
20367	SNV	A	G	1	SERP_RS00295	S26 family signal peptidase
20442	SNV	T	C	1	SERP_RS00295	S26 family signal peptidase
20522	SNV	G	A	1	SERP_RS00295	S26 family signal peptidase
20561..20562	MNV	GT	AC	2	SERP_RS00295	S26 family signal peptidase
20613	SNV	C	T	1	SERP_RS00295	S26 family signal peptidase
20733^20734	Insertion	-	A	1
20740	SNV	C	T	1
20751	SNV	A	T	1
20756	SNV	C	T	1
20765	SNV	A	G	1
20775	SNV	G	A	1
20778	Deletion	T	-	1
20787..20788	MNV	GC	AT	2
20900	SNV	T	C	1	SERP_RS00300	MFS transporter
20909	SNV	A	T	1	SERP_RS00300	MFS transporter
20930	SNV	A	G	1	SERP_RS00300	MFS transporter
20999	SNV	A	G	1	SERP_RS00300	MFS transporter
21011	SNV	A	G	1	SERP_RS00300	MFS transporter
21062	SNV	T	C	1	SERP_RS00300	MFS transporter
21133	SNV	G	T	1	SERP_RS00300	MFS transporter
21137	SNV	T	A	1	SERP_RS00300	MFS transporter
21167	SNV	G	C	1	SERP_RS00300	MFS transporter
21224	SNV	T	A	1	SERP_RS00300	MFS transporter
21242	SNV	A	G	1	SERP_RS00300	MFS transporter
21245	SNV	T	C	1	SERP_RS00300	MFS transporter
21308	SNV	G	A	1	SERP_RS00300	MFS transporter
21335	SNV	T	C	1	SERP_RS00300	MFS transporter
21344	SNV	C	T	1	SERP_RS00300	MFS transporter
21347	SNV	A	G	1	SERP_RS00300	MFS transporter
21350	SNV	C	T	1	SERP_RS00300	MFS transporter
21404	SNV	A	T	1	SERP_RS00300	MFS transporter
21407	SNV	T	A	1	SERP_RS00300	MFS transporter
21426	SNV	T	C	1	SERP_RS00300	MFS transporter
21437	SNV	T	G	1	SERP_RS00300	MFS transporter
21484	SNV	T	C	1	SERP_RS00300	MFS transporter
21583	SNV	G	A	1	SERP_RS00300	MFS transporter
21645	SNV	G	A	1	SERP_RS00300	MFS transporter
21698	SNV	G	A	1	SERP_RS00300	MFS transporter
21716	SNV	G	A	1	SERP_RS00300	MFS transporter
21790	SNV	T	C	1	SERP_RS00300	MFS transporter
21829	SNV	G	A	1	SERP_RS00300	MFS transporter
21833	SNV	C	T	1	SERP_RS00300	MFS transporter
21845	SNV	G	C	1	SERP_RS00300	MFS transporter
21881	SNV	A	G	1	SERP_RS00300	MFS transporter
21901	SNV	G	A	1	SERP_RS00300	MFS transporter
21976	SNV	A	C	1	SERP_RS00300	MFS transporter
21986	SNV	G	A	1	SERP_RS00300	MFS transporter
22081	SNV	T	C	1	SERP_RS00300	MFS transporter
22100	SNV	C	A	1	SERP_RS00300	MFS transporter
22150	SNV	C	T	1	SERP_RS00300	MFS transporter
22175	SNV	T	C	1
22201	SNV	A	G	1
22277	SNV	T	A	1
22282	SNV	A	G	1
22290	SNV	G	A	1
22308	SNV	C	T	1
22310	Deletion	T	-	1
22318	SNV	T	A	1
22325	SNV	T	A	1
22337..22338	MNV	GC	AT	2
22343	SNV	G	T	1
22347..22348	MNV	TA	CG	2
22406	SNV	G	C	1
22422..22423	MNV	AT	GG	2
22427	SNV	G	A	1
22458..22459	MNV	TT	CG	2
22484	SNV	T	A	1
22549	SNV	G	A	1
22573	SNV	T	C	1
22587..22588	MNV	AT	GC	2
22596	SNV	G	T	1
22606..22607	MNV	GT	TG	2
22610	SNV	T	C	1
22626	SNV	A	G	1
22645	SNV	T	G	1
22685	SNV	C	A	1
22689..22690	MNV	GG	TT	2
22701	Replacement	A	TT	2
22776	SNV	G	A	1
22781	SNV	G	C	1
22802	SNV	T	C	1
22821	SNV	G	T	1
22838^22839	Insertion	-	AGTTTTCA	8
22883	SNV	A	G	1
22891	SNV	C	G	1
22905	SNV	T	C	1
22908	SNV	G	T	1
22956	SNV	C	T	1
22962	SNV	G	C	1
22999	SNV	A	G	1
23022	SNV	A	C	1
23044	SNV	G	T	1
23049	SNV	A	T	1
23062	SNV	C	T	1
23081	SNV	C	T	1
23113	SNV	T	C	1
23119	SNV	T	C	1
23135	Deletion	T	-	1
23881	SNV	C	T	1	SERP_RS12535	multidrug ABC transporter ATP-binding protein
23938	SNV	G	A	1	SERP_RS12535	multidrug ABC transporter ATP-binding protein
23972	SNV	T	A	1	SERP_RS12535	multidrug ABC transporter ATP-binding protein
24043	SNV	A	G	1	SERP_RS00310	membrane protein
24118	SNV	T	C	1	SERP_RS00310	membrane protein
24151	SNV	C	T	1	SERP_RS00310	membrane protein
24156..24158	MNV	GGG	ACA	3	SERP_RS00310	membrane protein
24209	SNV	G	A	1	SERP_RS00310	membrane protein
24272	SNV	C	T	1	SERP_RS00310	membrane protein
24354	SNV	T	A	1	SERP_RS00310	membrane protein
24376	SNV	G	A	1	SERP_RS00310	membrane protein
24393	SNV	C	A	1	SERP_RS00310	membrane protein
24556	SNV	A	G	1	SERP_RS00310	membrane protein
24591	SNV	T	C	1	SERP_RS00310	membrane protein
25025	SNV	T	C	1
25514	SNV	A	C	1
25572	SNV	T	C	1
25711	SNV	T	G	1
25756	SNV	G	A	1
25770^25771	Insertion	-	G	1
25819	SNV	C	T	1
26064	SNV	T	C	1	SERP_RS00325	hypothetical protein
26245^26246	Insertion	-	T	1	SERP_RS00325	hypothetical protein
26346	SNV	T	C	1	SERP_RS00330	acetyl-CoA acyltransferase
26680	SNV	T	A	1	SERP_RS00330	acetyl-CoA acyltransferase
26749	SNV	T	C	1	SERP_RS00330	acetyl-CoA acyltransferase
26761	SNV	T	C	1	SERP_RS00330	acetyl-CoA acyltransferase
26767	SNV	A	T	1	SERP_RS00330	acetyl-CoA acyltransferase
26869	SNV	A	G	1	SERP_RS00330	acetyl-CoA acyltransferase
26908	SNV	T	C	1	SERP_RS00330	acetyl-CoA acyltransferase
26916	SNV	A	C	1	SERP_RS00330	acetyl-CoA acyltransferase
27076	SNV	C	A	1	SERP_RS00330	acetyl-CoA acyltransferase
27106	SNV	A	C	1	SERP_RS00330	acetyl-CoA acyltransferase
27157	SNV	T	C	1	SERP_RS00330	acetyl-CoA acyltransferase
27180	SNV	A	G	1	SERP_RS00330	acetyl-CoA acyltransferase
27349	SNV	G	A	1	SERP_RS00330	acetyl-CoA acyltransferase
27499	SNV	C	A	1
27632	SNV	G	A	1
27634	SNV	G	A	1
27865	SNV	G	A	1	SERP_RS00335	metal-dependent hydrolase
28089	SNV	A	G	1	SERP_RS00335	metal-dependent hydrolase
28535	SNV	T	C	1	SERP_RS00340	5-methyltetrahydropteroyltriglutamate-- homocysteine methyltransferase
29373	SNV	A	G	1	SERP_RS00340	5-methyltetrahydropteroyltriglutamate-- homocysteine methyltransferase
29417	SNV	T	C	1	SERP_RS00340	5-methyltetrahydropteroyltriglutamate-- homocysteine methyltransferase
30593	SNV	A	G	1	SERP_RS00340	5-methyltetrahydropteroyltriglutamate-- homocysteine methyltransferase
31084	SNV	C	T	1	SERP_RS00345	bifunctional homocysteine S-methyltransferase/methylenetetrahydrofolate reductase
31382	SNV	T	C	1	SERP_RS00345	bifunctional homocysteine S-methyltransferase/methylenetetrahydrofolate reductase
31511	SNV	T	G	1	SERP_RS00345	bifunctional homocysteine S-methyltransferase/methylenetetrahydrofolate reductase
31521	SNV	T	G	1	SERP_RS00345	bifunctional homocysteine S-methyltransferase/methylenetetrahydrofolate reductase
32262	SNV	T	C	1	SERP_RS00345	bifunctional homocysteine S-methyltransferase/methylenetetrahydrofolate reductase
32437	SNV	A	C	1	SERP_RS00345	bifunctional homocysteine S-methyltransferase/methylenetetrahydrofolate reductase
32790	SNV	C	A	1	SERP_RS00350	cystathionine beta-lyase
32854	SNV	G	A	1	SERP_RS00350	cystathionine beta-lyase
33406	SNV	T	C	1	SERP_RS00350	cystathionine beta-lyase
33724	SNV	T	C	1	SERP_RS00355	cystathionine gamma-synthase
33863	SNV	A	G	1	SERP_RS00355	cystathionine gamma-synthase
34220	SNV	T	C	1	SERP_RS00355	cystathionine gamma-synthase
34309	SNV	T	G	1	SERP_RS00355	cystathionine gamma-synthase
34572	SNV	G	A	1	SERP_RS00355	cystathionine gamma-synthase
34760	SNV	C	T	1	SERP_RS00355	cystathionine gamma-synthase
34822	SNV	G	A	1
34884	SNV	G	A	1
34954	SNV	T	C	1
35232	SNV	C	T	1	SERP_RS12540	hypothetical protein
37222	SNV	G	A	1	SERP_RS00365	mechanosensitive ion channel protein MscS
37564	SNV	G	A	1	SERP_RS00370	hypothetical protein
38742	SNV	A	G	1
39289	SNV	C	T	1	SERP_RS00385	lysozyme
39642	SNV	T	G	1	SERP_RS00385	lysozyme
39850	SNV	T	G	1	SERP_RS00385	lysozyme
39931	SNV	C	T	1	SERP_RS00385	lysozyme
40038	SNV	A	G	1
40555	SNV	T	C	1	SERP_RS00390	30S ribosomal protein S6
40847	SNV	A	C	1	SERP_RS00395	single-stranded DNA-binding protein
42023	SNV	G	A	1	SERP_RS00405	hypothetical protein
42384	SNV	C	T	1
42848^42849	Insertion	-	TT	2
43273	SNV	C	T	1	SERP_RS00415	amino acid transporter LysE
43309	SNV	T	C	1	SERP_RS00415	amino acid transporter LysE
44082	SNV	A	T	1	SERP_RS00420	histidine phosphatase family protein
44121	SNV	T	A	1	SERP_RS00420	histidine phosphatase family protein
44124	SNV	A	G	1	SERP_RS00420	histidine phosphatase family protein
44133	SNV	A	T	1	SERP_RS00420	histidine phosphatase family protein
44208	SNV	G	A	1	SERP_RS00420	histidine phosphatase family protein
44377	SNV	A	G	1	SERP_RS00420	histidine phosphatase family protein
44416	SNV	G	A	1	SERP_RS00420	histidine phosphatase family protein
44427	SNV	G	T	1	SERP_RS00420	histidine phosphatase family protein
44505	SNV	A	G	1
44515	SNV	T	G	1
44581	SNV	A	C	1
44593	SNV	T	C	1
44700	SNV	C	T	1	SERP_RS12545	hypothetical protein
44702	SNV	G	A	1	SERP_RS12545	hypothetical protein
44760	SNV	G	A	1	SERP_RS12545	hypothetical protein
44789^44790	Insertion	-	A	1	SERP_RS12545	hypothetical protein
44791	SNV	T	G	1	SERP_RS12545	hypothetical protein
44805	SNV	G	A	1
44817	SNV	G	T	1
44819..44820	MNV	AA	GC	2
45043	SNV	G	T	1	SERP_RS00425	hypothetical protein
45342	SNV	G	A	1
45544	SNV	C	G	1	SERP_RS00430	hypothetical protein
45600	SNV	T	G	1	SERP_RS00430	hypothetical protein
46183	SNV	G	A	1
46215	SNV	G	A	1
46226	SNV	G	A	1
46250	Deletion	C	-	1
46773	SNV	C	T	1	SERP_RS00435	alkyl hydroperoxide reductase subunit F
47533	SNV	A	G	1	SERP_RS00435	alkyl hydroperoxide reductase subunit F
47626	SNV	A	G	1	SERP_RS00435	alkyl hydroperoxide reductase subunit F
47629	SNV	G	T	1	SERP_RS00435	alkyl hydroperoxide reductase subunit F
47725	SNV	C	A	1	SERP_RS00435	alkyl hydroperoxide reductase subunit F
48089	SNV	T	A	1	SERP_RS00440	alkyl hydroperoxide reductase subunit C
48585^48586	Insertion	-	A	1
48641	SNV	G	A	1
48903	SNV	T	C	1	SERP_RS00445	hypothetical protein
49047	SNV	G	A	1	SERP_RS00445	hypothetical protein
49053	SNV	A	G	1	SERP_RS00445	hypothetical protein
49070	SNV	T	C	1	SERP_RS00445	hypothetical protein
49100	SNV	C	T	1	SERP_RS00445	hypothetical protein
49179	SNV	T	C	1	SERP_RS00445	hypothetical protein
49338	SNV	G	T	1	SERP_RS00445	hypothetical protein
49394	SNV	C	T	1	SERP_RS00445	hypothetical protein
49508..49509	MNV	GG	AA	2	SERP_RS00445	hypothetical protein
49549	SNV	T	A	1	SERP_RS00445	hypothetical protein
49566..49567	MNV	GT	AC	2	SERP_RS00445	hypothetical protein
49584	SNV	A	G	1	SERP_RS00445	hypothetical protein
49623	SNV	A	G	1	SERP_RS00445	hypothetical protein
49632	SNV	T	C	1	SERP_RS00445	hypothetical protein
49668..49669	Replacement	CC	T	2
49673..49674	Deletion	CC	-	2
49694	SNV	T	G	1
49700	SNV	A	T	1
49713	SNV	T	C	1
49719	SNV	G	A	1
50069	SNV	G	A	1	SERP_RS00450	NADPH-dependent oxidoreductase
50113	SNV	A	G	1	SERP_RS00450	NADPH-dependent oxidoreductase
50329	SNV	G	A	1	SERP_RS00450	NADPH-dependent oxidoreductase
51126	SNV	C	T	1	SERP_RS00455	L-cystine transporter tcyP
51366	SNV	T	C	1	SERP_RS00455	L-cystine transporter tcyP
52016	SNV	T	C	1	SERP_RS00455	L-cystine transporter tcyP
52202	SNV	C	T	1	SERP_RS12550	hypothetical protein
52670	SNV	A	G	1	SERP_RS00460	hypothetical protein
53280	SNV	G	A	1
53659	SNV	A	G	1	SERP_RS00465	hypothetical protein
53773	SNV	T	C	1	SERP_RS00465	hypothetical protein
54754	SNV	G	A	1
55683	SNV	T	G	1	SERP_RS00475	xanthine phosphoribosyltransferase
56435	SNV	A	C	1	SERP_RS00480	xanthine permease
56774	SNV	A	G	1	SERP_RS00480	xanthine permease
57324	SNV	G	A	1	SERP_RS00485	IMP dehydrogenase
58251	SNV	C	T	1	SERP_RS00485	IMP dehydrogenase
58509	SNV	T	C	1	SERP_RS00485	IMP dehydrogenase
58662	SNV	C	T	1
58972	SNV	A	T	1	SERP_RS00490	GMP synthetase
59026	SNV	C	T	1	SERP_RS00490	GMP synthetase
59197	SNV	A	G	1	SERP_RS00490	GMP synthetase
59429	SNV	T	C	1	SERP_RS00490	GMP synthetase
59593	SNV	G	T	1	SERP_RS00490	GMP synthetase
59677	SNV	A	T	1	SERP_RS00490	GMP synthetase
59806	SNV	A	G	1	SERP_RS00490	GMP synthetase
59905	SNV	A	G	1	SERP_RS00490	GMP synthetase
60258..60259	Deletion	AA	-	2	SERP_RS00490	GMP synthetase
61450	Deletion	A	-	1	SERP_RS12555	site-specific integrase
61453	Replacement	C	TA	2	SERP_RS12555	site-specific integrase
61458	SNV	G	A	1	SERP_RS12555	site-specific integrase
61471	SNV	A	C	1	SERP_RS12555	site-specific integrase
61474	SNV	G	A	1	SERP_RS12555	site-specific integrase
61480	SNV	C	T	1	SERP_RS12555	site-specific integrase
61487	SNV	G	A	1	SERP_RS12555	site-specific integrase
61492	SNV	C	T	1	SERP_RS12555	site-specific integrase
61498	SNV	A	G	1	SERP_RS12555	site-specific integrase
61507	SNV	G	A	1	SERP_RS12555	site-specific integrase
61518	SNV	C	T	1	SERP_RS12555	site-specific integrase
61527	SNV	C	T	1	SERP_RS12555	site-specific integrase
61530..61531	MNV	GC	TT	2	SERP_RS12555	site-specific integrase
61535	SNV	G	A	1	SERP_RS12555	site-specific integrase
61538	SNV	A	G	1	SERP_RS12555	site-specific integrase
61540..61541	MNV	AC	GT	2	SERP_RS12555	site-specific integrase
61546..61548	Deletion	TTG	-	3	SERP_RS12555	site-specific integrase
61550..61551	Deletion	GA	-	2	SERP_RS12555	site-specific integrase
61553..61555	Replacement	AAT	G	3	SERP_RS12555	site-specific integrase
61575	SNV	G	A	1	SERP_RS12555	site-specific integrase
61577^61578	Insertion	-	T	1	SERP_RS12555	site-specific integrase
61588	SNV	G	C	1	SERP_RS12555	site-specific integrase
61602	SNV	T	C	1	SERP_RS12555	site-specific integrase
61622	SNV	G	C	1	SERP_RS12555	site-specific integrase
61633	SNV	G	A	1	SERP_RS12555	site-specific integrase
61639	SNV	G	A	1	SERP_RS12555	site-specific integrase
61659	SNV	T	G	1	SERP_RS12555	site-specific integrase
61668	SNV	C	A	1	SERP_RS12555	site-specific integrase
61670	SNV	T	C	1	SERP_RS12555	site-specific integrase
61675	SNV	A	G	1	SERP_RS12555	site-specific integrase
61677	SNV	T	A	1	SERP_RS12555	site-specific integrase
61681	SNV	A	G	1	SERP_RS12555	site-specific integrase
61698	SNV	C	G	1	SERP_RS12555	site-specific integrase
62336	SNV	G	A	1	SERP_RS12555	site-specific integrase
62349	SNV	A	G	1	SERP_RS12555	site-specific integrase
62353	SNV	C	A	1	SERP_RS12555	site-specific integrase
62357	SNV	A	T	1	SERP_RS12555	site-specific integrase
62383	SNV	C	G	1	SERP_RS12555	site-specific integrase
62391	Deletion	G	-	1	SERP_RS12555	site-specific integrase
62393^62394	Insertion	-	CG	2	SERP_RS12555	site-specific integrase
62398	SNV	G	A	1	SERP_RS12555	site-specific integrase
62415	Deletion	G	-	1	SERP_RS12555	site-specific integrase
62417	SNV	G	T	1	SERP_RS12555	site-specific integrase
62419..62420	MNV	AG	GT	2	SERP_RS12555	site-specific integrase
62426	SNV	G	A	1	SERP_RS12555	site-specific integrase
62440	SNV	T	C	1	SERP_RS12555	site-specific integrase
62446	Replacement	C	TT	2	SERP_RS12555	site-specific integrase
62452^62453	Insertion	-	CGCTC	5	SERP_RS12555	site-specific integrase
62454	SNV	G	T	1	SERP_RS12555	site-specific integrase
62498	SNV	T	A	1	SERP_RS12555	site-specific integrase
62501	Deletion	T	-	1	SERP_RS12555	site-specific integrase
62519	SNV	A	G	1	SERP_RS12555	site-specific integrase
62528..62529	MNV	TC	CT	2	SERP_RS12555	site-specific integrase
62543	SNV	A	T	1	SERP_RS12555	site-specific integrase
62545..62546	MNV	GG	AA	2	SERP_RS12555	site-specific integrase
62552	SNV	G	A	1	SERP_RS12555	site-specific integrase
62572	SNV	T	A	1	SERP_RS12555	site-specific integrase
62591^62592	Insertion	-	T	1	SERP_RS12555	site-specific integrase
62593	SNV	A	T	1	SERP_RS12555	site-specific integrase
62605	SNV	T	C	1	SERP_RS12555	site-specific integrase
62622	SNV	C	A	1
62669	SNV	G	A	1	SERP_RS00515	hypothetical protein
62818	SNV	G	C	1	SERP_RS00515	hypothetical protein
62845	SNV	C	T	1	SERP_RS00515	hypothetical protein
63144	SNV	T	C	1	SERP_RS00515	hypothetical protein
63147	SNV	C	T	1	SERP_RS00515	hypothetical protein
63158	SNV	T	C	1	SERP_RS00515	hypothetical protein
63164	SNV	T	C	1	SERP_RS00515	hypothetical protein
63282	SNV	C	T	1
63418	SNV	T	G	1	SERP_RS00520	hypothetical protein
63997	SNV	A	G	1
64007	SNV	G	T	1
64016	SNV	A	G	1
64099	SNV	A	T	1
64231	SNV	G	T	1
64253	SNV	G	T	1
64271	SNV	T	C	1
64316	SNV	T	C	1
64353	SNV	T	C	1
64398	SNV	G	T	1
64424^64425	Insertion	-	T	1
64451	SNV	C	T	1
64473	SNV	G	A	1
64485	SNV	A	T	1
64489	SNV	A	T	1
64570	SNV	C	T	1	SERP_RS00525	flavodoxin
64714	SNV	G	A	1	SERP_RS00525	flavodoxin
64752^64753	Insertion	-	GT	2	SERP_RS00525	flavodoxin
64790	SNV	C	T	1	SERP_RS00525	flavodoxin
65106	SNV	A	G	1
65120	SNV	C	T	1
65125^65126	Insertion	-	G	1
65131	SNV	C	T	1
65251	SNV	G	A	1
65280	SNV	G	A	1	SERP_RS00530	transcriptional regulator
65317	SNV	A	G	1	SERP_RS00530	transcriptional regulator
65357..65358	MNV	GG	AA	2	SERP_RS00530	transcriptional regulator
65367	SNV	A	T	1	SERP_RS00530	transcriptional regulator
65442	SNV	G	T	1	SERP_RS00530	transcriptional regulator
65461	SNV	C	T	1	SERP_RS00530	transcriptional regulator
65463	SNV	G	A	1	SERP_RS00530	transcriptional regulator
65556	SNV	G	T	1	SERP_RS00530	transcriptional regulator
65583	SNV	A	G	1	SERP_RS00530	transcriptional regulator
65649	SNV	C	T	1	SERP_RS00530	transcriptional regulator
65733	SNV	C	T	1	SERP_RS00530	transcriptional regulator
65772	SNV	A	T	1	SERP_RS00530	transcriptional regulator
65775..65776	MNV	TG	CA	2	SERP_RS00530	transcriptional regulator
65861	SNV	C	T	1	SERP_RS00530	transcriptional regulator
66030	SNV	T	C	1	SERP_RS00530	transcriptional regulator
66072	SNV	C	T	1	SERP_RS00530	transcriptional regulator
66223	SNV	A	T	1	SERP_RS00530	transcriptional regulator
66231	SNV	G	A	1	SERP_RS00530	transcriptional regulator
66351	SNV	A	G	1
66359	SNV	A	G	1
66469	SNV	A	G	1
66554	SNV	G	A	1
67599	SNV	C	T	1	SERP_RS00540	cobalamin synthesis protein CobW
68794	SNV	T	C	1
68848	SNV	C	T	1	SERP_RS12565	hypothetical protein
69470	SNV	C	T	1
71387	SNV	T	C	1	SERP_RS00545	NADH dehydrogenase subunit 5
71489	SNV	C	T	1	SERP_RS00545	NADH dehydrogenase subunit 5
72644	SNV	A	G	1	SERP_RS00550	hypothetical protein
78549	SNV	C	T	1
79724	SNV	C	T	1	SERP_RS00590	cysteine synthase
80990	SNV	A	T	1	SERP_RS00595	cystathionine gamma-synthase
92274	SNV	C	A	1
95909^95910	Insertion	-	T	1	SERP_RS00650	glutamate synthase subunit alpha
95961	SNV	G	A	1	SERP_RS00650	glutamate synthase subunit alpha
96512	SNV	T	C	1	SERP_RS00650	glutamate synthase subunit alpha
98215	SNV	G	T	1	SERP_RS00655	glutamate synthase subunit beta
99397	SNV	T	G	1
101457	SNV	A	G	1
103908	SNV	C	A	1	SERP_RS00680	DNA polymerase III subunit gamma/tau
104629	SNV	G	A	1	SERP_RS00690	recombination protein RecR
105593	SNV	C	T	1
111492	SNV	G	A	1	SERP_RS00710	spermidine N1-acetyltransferase
112264	SNV	T	G	1	SERP_RS00715	lysine decarboxylase
113936	SNV	T	C	1	SERP_RS00725	hypothetical protein
114549	SNV	A	C	1	SERP_RS00730	DNA polymerase III subunit delta'
119908	SNV	C	T	1	SERP_RS00760	methionine--tRNA ligase
123631	SNV	C	A	1
135826	SNV	A	G	1	SERP_RS00830	stage V sporulation protein B
135999	SNV	T	A	1	SERP_RS00835	nucleotide pyrophosphohydrolase
136019	SNV	C	T	1	SERP_RS00835	nucleotide pyrophosphohydrolase
138268	SNV	G	A	1	SERP_RS00850	RNA-binding protein S1
138929	SNV	T	C	1	SERP_RS00855	tRNA(Ile)-lysidine synthase
138994	SNV	T	C	1	SERP_RS00855	tRNA(Ile)-lysidine synthase
143211	SNV	C	T	1	SERP_RS00870	molecular chaperone Hsp33
144125	SNV	T	A	1
145637..145651	Deletion	CATAAAGAAGTATCG	-	15	SERP_RS00880	dihydropteroate synthase
150271	SNV	G	A	1
160553..160554	Replacement	AA	G	2
160753	SNV	A	G	1
161088	SNV	A	G	1	SERP_RS00980	GntR family transcriptional regulator
161126	SNV	T	C	1	SERP_RS00980	GntR family transcriptional regulator
165313	SNV	T	C	1
165318	SNV	A	G	1
166421	SNV	G	T	1	SERP_RS01000	pyrimidine nucleoside transporter NupC
169153	SNV	T	A	1	SERP_RS01020	ATP-dependent Clp protease ATP-binding subunit ClpC
170603	SNV	A	G	1	SERP_RS01020	ATP-dependent Clp protease ATP-binding subunit ClpC
171417	SNV	T	C	1	SERP_RS01020	ATP-dependent Clp protease ATP-binding subunit ClpC
173182	SNV	A	G	1	SERP_RS01025	DNA repair protein RadA
174575	SNV	T	C	1
174588^174589	Insertion	-	AATATTATTGA	11
185900	SNV	G	A	1
186256	SNV	G	A	1	SERP_RS01110	DNA-directed RNA polymerase subunit beta
187869	SNV	G	A	1	SERP_RS01110	DNA-directed RNA polymerase subunit beta
187884	SNV	G	T	1	SERP_RS01110	DNA-directed RNA polymerase subunit beta
187952	SNV	C	T	1	SERP_RS01110	DNA-directed RNA polymerase subunit beta
188496	SNV	A	G	1	SERP_RS01110	DNA-directed RNA polymerase subunit beta
189087	SNV	T	G	1	SERP_RS01110	DNA-directed RNA polymerase subunit beta
189282	SNV	C	T	1	SERP_RS01110	DNA-directed RNA polymerase subunit beta
189412	SNV	G	A	1	SERP_RS01110	DNA-directed RNA polymerase subunit beta
189438	SNV	A	G	1	SERP_RS01110	DNA-directed RNA polymerase subunit beta
189860	SNV	A	G	1	SERP_RS01115	DNA-directed RNA polymerase subunit beta'
190115	SNV	C	T	1	SERP_RS01115	DNA-directed RNA polymerase subunit beta'
190605	SNV	T	C	1	SERP_RS01115	DNA-directed RNA polymerase subunit beta'
190682	SNV	A	G	1	SERP_RS01115	DNA-directed RNA polymerase subunit beta'
190832	SNV	G	A	1	SERP_RS01115	DNA-directed RNA polymerase subunit beta'
192227	SNV	A	T	1	SERP_RS01115	DNA-directed RNA polymerase subunit beta'
192704	SNV	A	T	1	SERP_RS01115	DNA-directed RNA polymerase subunit beta'
192947	SNV	A	G	1	SERP_RS01115	DNA-directed RNA polymerase subunit beta'
193091	SNV	T	C	1	SERP_RS01115	DNA-directed RNA polymerase subunit beta'
193163	SNV	C	T	1	SERP_RS01115	DNA-directed RNA polymerase subunit beta'
193237	SNV	G	T	1
193345	SNV	C	T	1
196097	SNV	T	C	1	SERP_RS01135	elongation factor G
196856	SNV	G	A	1	SERP_RS01135	elongation factor G
198349	SNV	C	T	1	SERP_RS01140	elongation factor Tu
200234	SNV	A	C	1
204260	SNV	C	A	1	SERP_RS01170	branched chain amino acid aminotransferase
204278	SNV	T	C	1	SERP_RS01170	branched chain amino acid aminotransferase
204293	SNV	T	C	1	SERP_RS01170	branched chain amino acid aminotransferase
204375	SNV	G	A	1	SERP_RS01170	branched chain amino acid aminotransferase
204456	SNV	A	G	1	SERP_RS01170	branched chain amino acid aminotransferase
204515	SNV	G	C	1	SERP_RS01170	branched chain amino acid aminotransferase
204587	SNV	C	T	1	SERP_RS01170	branched chain amino acid aminotransferase
204626	SNV	G	T	1	SERP_RS01170	branched chain amino acid aminotransferase
204638	SNV	T	C	1	SERP_RS01170	branched chain amino acid aminotransferase
204680	SNV	A	G	1	SERP_RS01170	branched chain amino acid aminotransferase
204752	SNV	C	A	1	SERP_RS01170	branched chain amino acid aminotransferase
204797	SNV	T	C	1	SERP_RS01170	branched chain amino acid aminotransferase
205055	SNV	G	A	1	SERP_RS01170	branched chain amino acid aminotransferase
205098	SNV	C	A	1
205119	SNV	A	G	1
205124	SNV	A	C	1
205161	Deletion	T	-	1
205174	SNV	G	A	1
205181	Deletion	T	-	1
205194	SNV	G	T	1
205224	SNV	A	T	1
205283	SNV	C	T	1
205289	SNV	A	G	1
205445	SNV	T	C	1	SERP_RS01175	2-C-methyl-D-erythritol 4-phosphate cytidylyltransferase
205518	SNV	T	C	1	SERP_RS01175	2-C-methyl-D-erythritol 4-phosphate cytidylyltransferase
205553	SNV	A	T	1	SERP_RS01175	2-C-methyl-D-erythritol 4-phosphate cytidylyltransferase
205574	SNV	G	A	1	SERP_RS01175	2-C-methyl-D-erythritol 4-phosphate cytidylyltransferase
205611	SNV	C	A	1	SERP_RS01175	2-C-methyl-D-erythritol 4-phosphate cytidylyltransferase
205618	SNV	A	C	1	SERP_RS01175	2-C-methyl-D-erythritol 4-phosphate cytidylyltransferase
205627	SNV	A	T	1	SERP_RS01175	2-C-methyl-D-erythritol 4-phosphate cytidylyltransferase
205686	SNV	C	A	1	SERP_RS01175	2-C-methyl-D-erythritol 4-phosphate cytidylyltransferase
205710	SNV	A	G	1	SERP_RS01175	2-C-methyl-D-erythritol 4-phosphate cytidylyltransferase
205755	SNV	T	C	1	SERP_RS01175	2-C-methyl-D-erythritol 4-phosphate cytidylyltransferase
205767	SNV	C	T	1	SERP_RS01175	2-C-methyl-D-erythritol 4-phosphate cytidylyltransferase
205770	SNV	T	A	1	SERP_RS01175	2-C-methyl-D-erythritol 4-phosphate cytidylyltransferase
205835	SNV	A	G	1	SERP_RS01175	2-C-methyl-D-erythritol 4-phosphate cytidylyltransferase
205845	SNV	T	A	1	SERP_RS01175	2-C-methyl-D-erythritol 4-phosphate cytidylyltransferase
206022	SNV	T	A	1	SERP_RS01175	2-C-methyl-D-erythritol 4-phosphate cytidylyltransferase
206111	SNV	A	C	1	SERP_RS01180	ribitol-5-phosphate dehydrogenase
206206	SNV	T	C	1	SERP_RS01180	ribitol-5-phosphate dehydrogenase
206317	SNV	A	G	1	SERP_RS01180	ribitol-5-phosphate dehydrogenase
206332	SNV	A	G	1	SERP_RS01180	ribitol-5-phosphate dehydrogenase
206374	SNV	C	T	1	SERP_RS01180	ribitol-5-phosphate dehydrogenase
206449	SNV	C	A	1	SERP_RS01180	ribitol-5-phosphate dehydrogenase
206552	SNV	A	C	1	SERP_RS01180	ribitol-5-phosphate dehydrogenase
206555	SNV	G	T	1	SERP_RS01180	ribitol-5-phosphate dehydrogenase
206587	SNV	G	A	1	SERP_RS01180	ribitol-5-phosphate dehydrogenase
206596	SNV	G	A	1	SERP_RS01180	ribitol-5-phosphate dehydrogenase
206611	SNV	A	G	1	SERP_RS01180	ribitol-5-phosphate dehydrogenase
206653	SNV	T	A	1	SERP_RS01180	ribitol-5-phosphate dehydrogenase
206659	SNV	T	A	1	SERP_RS01180	ribitol-5-phosphate dehydrogenase
206716	SNV	C	T	1	SERP_RS01180	ribitol-5-phosphate dehydrogenase
206770	SNV	T	C	1	SERP_RS01180	ribitol-5-phosphate dehydrogenase
206812	SNV	C	T	1	SERP_RS01180	ribitol-5-phosphate dehydrogenase
206864	SNV	T	C	1	SERP_RS01180	ribitol-5-phosphate dehydrogenase
207040	SNV	C	T	1	SERP_RS01180	ribitol-5-phosphate dehydrogenase
207097	SNV	G	A	1	SERP_RS01180	ribitol-5-phosphate dehydrogenase
207181	SNV	A	T	1	SERP_RS01185	glycosyl/glycerophosphate transferase
207230	SNV	C	T	1	SERP_RS01185	glycosyl/glycerophosphate transferase
207236	SNV	C	T	1	SERP_RS01185	glycosyl/glycerophosphate transferase
207251	SNV	G	A	1	SERP_RS01185	glycosyl/glycerophosphate transferase
207254	SNV	G	A	1	SERP_RS01185	glycosyl/glycerophosphate transferase
207263	SNV	T	C	1	SERP_RS01185	glycosyl/glycerophosphate transferase
207268	SNV	G	A	1	SERP_RS01185	glycosyl/glycerophosphate transferase
207284	SNV	A	G	1	SERP_RS01185	glycosyl/glycerophosphate transferase
207329	SNV	C	T	1	SERP_RS01185	glycosyl/glycerophosphate transferase
207339	SNV	A	G	1	SERP_RS01185	glycosyl/glycerophosphate transferase
207347	SNV	T	C	1	SERP_RS01185	glycosyl/glycerophosphate transferase
207383	SNV	C	T	1	SERP_RS01185	glycosyl/glycerophosphate transferase
207398	SNV	T	C	1	SERP_RS01185	glycosyl/glycerophosphate transferase
207401..207402	MNV	AA	CC	2	SERP_RS01185	glycosyl/glycerophosphate transferase
207425	SNV	G	T	1	SERP_RS01185	glycosyl/glycerophosphate transferase
207428	SNV	A	G	1	SERP_RS01185	glycosyl/glycerophosphate transferase
207503	SNV	T	G	1	SERP_RS01185	glycosyl/glycerophosphate transferase
207512	SNV	G	A	1	SERP_RS01185	glycosyl/glycerophosphate transferase
207518	SNV	T	C	1	SERP_RS01185	glycosyl/glycerophosphate transferase
207524	SNV	G	A	1	SERP_RS01185	glycosyl/glycerophosphate transferase
207563	SNV	A	G	1	SERP_RS01185	glycosyl/glycerophosphate transferase
207569	SNV	T	A	1	SERP_RS01185	glycosyl/glycerophosphate transferase
207623	SNV	T	G	1	SERP_RS01185	glycosyl/glycerophosphate transferase
207644	SNV	T	A	1	SERP_RS01185	glycosyl/glycerophosphate transferase
207652	SNV	T	A	1	SERP_RS01185	glycosyl/glycerophosphate transferase
207683	SNV	T	C	1	SERP_RS01185	glycosyl/glycerophosphate transferase
207692	SNV	A	G	1	SERP_RS01185	glycosyl/glycerophosphate transferase
207704	SNV	C	A	1	SERP_RS01185	glycosyl/glycerophosphate transferase
207714	SNV	A	G	1	SERP_RS01185	glycosyl/glycerophosphate transferase
207863	SNV	C	T	1	SERP_RS01185	glycosyl/glycerophosphate transferase
207917	SNV	C	T	1	SERP_RS01185	glycosyl/glycerophosphate transferase
207947	SNV	T	C	1	SERP_RS01185	glycosyl/glycerophosphate transferase
207995	SNV	A	G	1	SERP_RS01185	glycosyl/glycerophosphate transferase
208025	SNV	C	T	1	SERP_RS01185	glycosyl/glycerophosphate transferase
208037	SNV	C	T	1	SERP_RS01185	glycosyl/glycerophosphate transferase
208070	SNV	G	A	1	SERP_RS01185	glycosyl/glycerophosphate transferase
208088	SNV	T	C	1	SERP_RS01185	glycosyl/glycerophosphate transferase
208097	SNV	C	A	1	SERP_RS01185	glycosyl/glycerophosphate transferase
208180	SNV	A	G	1	SERP_RS01185	glycosyl/glycerophosphate transferase
208321	SNV	G	A	1	SERP_RS01185	glycosyl/glycerophosphate transferase
208325	SNV	G	A	1	SERP_RS01185	glycosyl/glycerophosphate transferase
208394	SNV	C	T	1	SERP_RS01185	glycosyl/glycerophosphate transferase
208407	SNV	T	C	1	SERP_RS01185	glycosyl/glycerophosphate transferase
208462	SNV	A	G	1	SERP_RS01185	glycosyl/glycerophosphate transferase
208685	SNV	A	G	1	SERP_RS01185	glycosyl/glycerophosphate transferase
208697	SNV	G	T	1	SERP_RS01185	glycosyl/glycerophosphate transferase
208721	SNV	T	A	1	SERP_RS01185	glycosyl/glycerophosphate transferase
208730	SNV	A	G	1	SERP_RS01185	glycosyl/glycerophosphate transferase
208748	SNV	G	A	1	SERP_RS01185	glycosyl/glycerophosphate transferase
208775	SNV	G	A	1	SERP_RS01185	glycosyl/glycerophosphate transferase
208846	SNV	C	A	1
208860	SNV	A	G	1
208862	SNV	A	G	1
208870	SNV	C	T	1
208877	SNV	G	A	1
208898	SNV	A	G	1
208906	SNV	A	T	1
208909	SNV	T	A	1
208920	SNV	C	A	1
208922	SNV	A	T	1
208953..208954	MNV	TG	CA	2
208962	SNV	C	T	1
208987	SNV	A	T	1
209015	SNV	T	A	1
209018	SNV	G	A	1
209035	SNV	T	C	1
209043^209044	Insertion	-	A	1
209051	Deletion	C	-	1
209053	SNV	A	G	1
209068	SNV	C	T	1
209083	SNV	T	A	1
209093	SNV	T	C	1
209097	SNV	G	A	1
209102	SNV	G	A	1
209117	SNV	C	T	1
209121	SNV	T	C	1
209124	SNV	T	A	1
209144	SNV	G	A	1
209189	SNV	T	G	1	SERP_RS01190	haloacid dehalogenase
209302	SNV	T	C	1	SERP_RS01190	haloacid dehalogenase
209329	SNV	C	T	1	SERP_RS01190	haloacid dehalogenase
209350	SNV	G	A	1	SERP_RS01190	haloacid dehalogenase
209371	SNV	G	A	1	SERP_RS01190	haloacid dehalogenase
209425	SNV	A	T	1	SERP_RS01190	haloacid dehalogenase
209439	SNV	A	G	1	SERP_RS01190	haloacid dehalogenase
209545	SNV	T	C	1	SERP_RS01190	haloacid dehalogenase
209641	SNV	C	T	1	SERP_RS01190	haloacid dehalogenase
209653	SNV	G	A	1	SERP_RS01190	haloacid dehalogenase
209668	SNV	T	G	1	SERP_RS01190	haloacid dehalogenase
209699	SNV	A	G	1	SERP_RS01190	haloacid dehalogenase
209704	SNV	A	G	1	SERP_RS01190	haloacid dehalogenase
209706	SNV	A	G	1	SERP_RS01190	haloacid dehalogenase
209708	SNV	A	C	1	SERP_RS01190	haloacid dehalogenase
209762	SNV	C	A	1	SERP_RS01190	haloacid dehalogenase
209775	SNV	C	G	1	SERP_RS01190	haloacid dehalogenase
209836	SNV	T	A	1	SERP_RS01190	haloacid dehalogenase
209839	SNV	T	C	1	SERP_RS01190	haloacid dehalogenase
209869	SNV	G	A	1	SERP_RS01190	haloacid dehalogenase
209886	SNV	G	A	1
209920	SNV	C	T	1
209938	Deletion	C	-	1
209965	SNV	A	T	1
209982	SNV	C	T	1	SERP_RS01195	monooxygenase
210009	SNV	A	G	1	SERP_RS01195	monooxygenase
210025	SNV	T	G	1	SERP_RS01195	monooxygenase
210036	SNV	C	A	1	SERP_RS01195	monooxygenase
210069	SNV	A	C	1	SERP_RS01195	monooxygenase
210142	SNV	C	G	1	SERP_RS01195	monooxygenase
210210	SNV	A	G	1	SERP_RS01195	monooxygenase
210235	SNV	C	T	1	SERP_RS01195	monooxygenase
210256	SNV	G	T	1	SERP_RS01195	monooxygenase
210300	SNV	T	C	1	SERP_RS01195	monooxygenase
210302	SNV	G	A	1	SERP_RS01195	monooxygenase
210304	SNV	A	G	1	SERP_RS01195	monooxygenase
210400	SNV	T	C	1	SERP_RS01195	monooxygenase
210457	SNV	A	C	1	SERP_RS01195	monooxygenase
210499	SNV	T	G	1	SERP_RS01195	monooxygenase
210511	SNV	A	T	1	SERP_RS01195	monooxygenase
210553	SNV	G	A	1	SERP_RS01195	monooxygenase
210697	SNV	T	C	1	SERP_RS01195	monooxygenase
210795	SNV	G	T	1	SERP_RS01195	monooxygenase
210847	SNV	T	C	1	SERP_RS01195	monooxygenase
210901	SNV	T	C	1	SERP_RS01195	monooxygenase
210913	SNV	C	T	1	SERP_RS01195	monooxygenase
210995	SNV	G	A	1	SERP_RS01195	monooxygenase
211012	SNV	T	C	1	SERP_RS01195	monooxygenase
211087	SNV	T	C	1	SERP_RS01195	monooxygenase
211105	SNV	A	G	1	SERP_RS01195	monooxygenase
211131..211132	MNV	GA	AG	2	SERP_RS01195	monooxygenase
211138	SNV	T	C	1	SERP_RS01195	monooxygenase
211372	SNV	T	C	1	SERP_RS01200	3-oxoacyl-ACP reductase
211387	SNV	A	G	1	SERP_RS01200	3-oxoacyl-ACP reductase
211405	SNV	G	A	1	SERP_RS01200	3-oxoacyl-ACP reductase
211489	SNV	G	A	1	SERP_RS01200	3-oxoacyl-ACP reductase
211543	SNV	A	G	1	SERP_RS01200	3-oxoacyl-ACP reductase
211579	SNV	A	G	1	SERP_RS01200	3-oxoacyl-ACP reductase
211588	SNV	A	G	1	SERP_RS01200	3-oxoacyl-ACP reductase
211603	SNV	T	G	1	SERP_RS01200	3-oxoacyl-ACP reductase
211665	SNV	C	T	1	SERP_RS01200	3-oxoacyl-ACP reductase
211779	SNV	T	C	1	SERP_RS01200	3-oxoacyl-ACP reductase
211831	SNV	A	G	1	SERP_RS01200	3-oxoacyl-ACP reductase
211834	SNV	G	T	1	SERP_RS01200	3-oxoacyl-ACP reductase
211880	SNV	C	T	1	SERP_RS01200	3-oxoacyl-ACP reductase
211928	SNV	C	T	1	SERP_RS01200	3-oxoacyl-ACP reductase
211966	SNV	A	G	1	SERP_RS01200	3-oxoacyl-ACP reductase
212083	SNV	T	C	1
212095	Deletion	A	-	1
212286	SNV	G	C	1
212363..212364	MNV	TG	GA	2
212372	SNV	G	A	1
212385	SNV	A	G	1
212400	SNV	T	C	1
212428	SNV	A	G	1
212494	SNV	A	G	1	SERP_RS01205	deoxycytidine kinase
212509..212510	MNV	CG	AA	2	SERP_RS01205	deoxycytidine kinase
212604	SNV	T	C	1	SERP_RS01205	deoxycytidine kinase
212645	SNV	C	A	1	SERP_RS01205	deoxycytidine kinase
212696	SNV	C	T	1	SERP_RS01205	deoxycytidine kinase
212729	SNV	A	G	1	SERP_RS01205	deoxycytidine kinase
212762	SNV	G	A	1	SERP_RS01205	deoxycytidine kinase
212795	SNV	G	A	1	SERP_RS01205	deoxycytidine kinase
212816	SNV	C	T	1	SERP_RS01205	deoxycytidine kinase
212822	SNV	T	C	1	SERP_RS01205	deoxycytidine kinase
212849	SNV	T	A	1	SERP_RS01205	deoxycytidine kinase
212852	SNV	G	T	1	SERP_RS01205	deoxycytidine kinase
213005	SNV	G	A	1	SERP_RS01205	deoxycytidine kinase
213050	SNV	G	A	1	SERP_RS01205	deoxycytidine kinase
213177	SNV	A	T	1	SERP_RS01210	deoxyguanosine kinase
213180	SNV	T	C	1	SERP_RS01210	deoxyguanosine kinase
213276	SNV	T	A	1	SERP_RS01210	deoxyguanosine kinase
213312	SNV	A	T	1	SERP_RS01210	deoxyguanosine kinase
213326	SNV	C	T	1	SERP_RS01210	deoxyguanosine kinase
213511	SNV	T	C	1	SERP_RS01210	deoxyguanosine kinase
213555	SNV	C	T	1	SERP_RS01210	deoxyguanosine kinase
213874	SNV	A	G	1	SERP_RS01215	tRNA-specific adenosine deaminase
213926	SNV	T	C	1	SERP_RS01215	tRNA-specific adenosine deaminase
213959	SNV	G	T	1	SERP_RS01215	tRNA-specific adenosine deaminase
214025	SNV	C	T	1	SERP_RS01215	tRNA-specific adenosine deaminase
214091	SNV	A	G	1	SERP_RS01215	tRNA-specific adenosine deaminase
214097	SNV	A	T	1	SERP_RS01215	tRNA-specific adenosine deaminase
214103	SNV	A	G	1	SERP_RS01215	tRNA-specific adenosine deaminase
214133	SNV	G	C	1	SERP_RS01215	tRNA-specific adenosine deaminase
214153	SNV	T	C	1	SERP_RS01215	tRNA-specific adenosine deaminase
214313	SNV	C	T	1
214338	SNV	T	C	1
214348	SNV	C	T	1
214352	SNV	G	A	1
214367	SNV	C	T	1
214381	SNV	T	A	1
214392	SNV	C	T	1
214397	SNV	A	T	1
214519	SNV	T	C	1	SERP_RS01220	haloacid dehalogenase
214552	SNV	C	T	1	SERP_RS01220	haloacid dehalogenase
214582	SNV	A	G	1	SERP_RS01220	haloacid dehalogenase
214588	SNV	T	C	1	SERP_RS01220	haloacid dehalogenase
214627	SNV	A	C	1	SERP_RS01220	haloacid dehalogenase
214663	SNV	T	C	1	SERP_RS01220	haloacid dehalogenase
214675	SNV	T	C	1	SERP_RS01220	haloacid dehalogenase
214690	SNV	G	A	1	SERP_RS01220	haloacid dehalogenase
214723	SNV	T	G	1	SERP_RS01220	haloacid dehalogenase
214768	SNV	C	T	1	SERP_RS01220	haloacid dehalogenase
214854	SNV	A	C	1	SERP_RS01220	haloacid dehalogenase
215005	SNV	A	G	1	SERP_RS01220	haloacid dehalogenase
215007	SNV	C	A	1	SERP_RS01220	haloacid dehalogenase
215038	SNV	T	C	1	SERP_RS01220	haloacid dehalogenase
215056	SNV	T	C	1	SERP_RS01220	haloacid dehalogenase
215075	SNV	A	G	1	SERP_RS01220	haloacid dehalogenase
215119	SNV	G	A	1	SERP_RS01220	haloacid dehalogenase
215141	SNV	A	G	1	SERP_RS01220	haloacid dehalogenase
215221	SNV	C	T	1	SERP_RS01220	haloacid dehalogenase
215531	SNV	G	A	1	SERP_RS01225	FMN-dependent NADPH-azoreductase
215533	SNV	G	A	1	SERP_RS01225	FMN-dependent NADPH-azoreductase
215708	SNV	A	G	1	SERP_RS01225	FMN-dependent NADPH-azoreductase
215768	SNV	C	T	1	SERP_RS01225	FMN-dependent NADPH-azoreductase
215832	SNV	G	T	1	SERP_RS01225	FMN-dependent NADPH-azoreductase
215971	SNV	A	G	1
215981^215982	Insertion	-	TA	2
215991..215992	MNV	TG	CA	2
216013	SNV	G	T	1
216017	SNV	T	C	1
216027..216028	MNV	AA	GC	2
216063	SNV	T	C	1
216066	SNV	G	A	1
216085	SNV	C	T	1
216088	SNV	C	A	1
216107	Deletion	A	-	1
216109	SNV	C	T	1
216113	SNV	C	T	1
216130	SNV	A	G	1
216135	SNV	T	G	1
216149	SNV	G	A	1
216159	SNV	C	T	1
216162	SNV	C	T	1
216164	SNV	A	G	1
216167	SNV	T	C	1
216192..216193	MNV	TA	CT	2
216198	SNV	G	A	1
216211	SNV	G	A	1
216234	SNV	A	G	1
216256	SNV	G	T	1
216266	SNV	C	A	1
216290	SNV	C	T	1
216300	SNV	T	A	1
216347^216348	Insertion	-	T	1
216433	SNV	G	A	1	SERP_RS01230	hypothetical protein
216490	SNV	T	C	1	SERP_RS01230	hypothetical protein
216500	SNV	A	T	1	SERP_RS01230	hypothetical protein
216512	SNV	G	T	1	SERP_RS01230	hypothetical protein
216528	SNV	T	C	1	SERP_RS01230	hypothetical protein
216550	SNV	C	T	1	SERP_RS01230	hypothetical protein
216562	SNV	C	T	1	SERP_RS01230	hypothetical protein
216566	SNV	A	G	1	SERP_RS01230	hypothetical protein
216575	SNV	A	G	1	SERP_RS01230	hypothetical protein
216589	SNV	C	T	1	SERP_RS01230	hypothetical protein
216597	SNV	G	A	1	SERP_RS01230	hypothetical protein
216611	SNV	A	T	1	SERP_RS01230	hypothetical protein
216613	SNV	C	T	1	SERP_RS01230	hypothetical protein
216620	SNV	G	A	1	SERP_RS01230	hypothetical protein
216631^216632	Insertion	-	AAT	3	SERP_RS01230	hypothetical protein
216651	SNV	G	A	1	SERP_RS01230	hypothetical protein
216660..216661	MNV	CC	GT	2	SERP_RS01230	hypothetical protein
216670..216671	MNV	TC	AA	2	SERP_RS01230	hypothetical protein
216676..216677	MNV	TA	AG	2	SERP_RS01230	hypothetical protein
216684	SNV	T	G	1	SERP_RS01230	hypothetical protein
216689	SNV	C	G	1	SERP_RS01230	hypothetical protein
216737	SNV	A	T	1	SERP_RS01230	hypothetical protein
216757	SNV	G	T	1	SERP_RS01230	hypothetical protein
216762	SNV	A	C	1	SERP_RS01230	hypothetical protein
216771	SNV	T	A	1	SERP_RS01230	hypothetical protein
216814	SNV	G	T	1	SERP_RS01230	hypothetical protein
216838	SNV	T	C	1	SERP_RS01230	hypothetical protein
216853	SNV	T	A	1	SERP_RS01230	hypothetical protein
216858	SNV	C	A	1	SERP_RS01230	hypothetical protein
216863	SNV	A	G	1	SERP_RS01230	hypothetical protein
216882	SNV	A	T	1	SERP_RS01230	hypothetical protein
216887	SNV	A	G	1	SERP_RS01230	hypothetical protein
216892	SNV	C	A	1	SERP_RS01230	hypothetical protein
216894	SNV	G	A	1	SERP_RS01230	hypothetical protein
216924	SNV	T	A	1	SERP_RS01230	hypothetical protein
216943..216945	MNV	CAA	TGG	3	SERP_RS01230	hypothetical protein
216976	SNV	C	T	1	SERP_RS01230	hypothetical protein
216984	SNV	G	A	1	SERP_RS01230	hypothetical protein
216996	SNV	T	C	1	SERP_RS01230	hypothetical protein
217006	SNV	A	G	1	SERP_RS01230	hypothetical protein
217013	SNV	A	G	1	SERP_RS01230	hypothetical protein
217020	SNV	A	C	1	SERP_RS01230	hypothetical protein
217092	SNV	T	C	1	SERP_RS01230	hypothetical protein
217099	SNV	G	A	1	SERP_RS01230	hypothetical protein
217128	SNV	G	T	1	SERP_RS01230	hypothetical protein
217132	SNV	G	A	1	SERP_RS01230	hypothetical protein
217159	SNV	A	G	1	SERP_RS01230	hypothetical protein
217180	SNV	T	C	1	SERP_RS01230	hypothetical protein
217234	SNV	T	A	1	SERP_RS01230	hypothetical protein
217238	SNV	A	G	1	SERP_RS01230	hypothetical protein
217328	SNV	A	G	1	SERP_RS01230	hypothetical protein
217369	SNV	T	C	1	SERP_RS01230	hypothetical protein
217373	SNV	G	A	1	SERP_RS01230	hypothetical protein
217429	SNV	C	T	1	SERP_RS01230	hypothetical protein
217434	SNV	C	A	1	SERP_RS01230	hypothetical protein
217447	SNV	T	C	1	SERP_RS01230	hypothetical protein
217453	SNV	C	T	1	SERP_RS01230	hypothetical protein
217477	SNV	A	G	1	SERP_RS01230	hypothetical protein
217495	SNV	G	A	1	SERP_RS01230	hypothetical protein
217510	SNV	A	G	1	SERP_RS01230	hypothetical protein
217546	SNV	C	T	1	SERP_RS01230	hypothetical protein
217549	SNV	T	C	1	SERP_RS01230	hypothetical protein
217570	SNV	G	A	1	SERP_RS01230	hypothetical protein
217617	SNV	A	G	1	SERP_RS01230	hypothetical protein
217657	SNV	C	T	1	SERP_RS01230	hypothetical protein
217678	SNV	C	T	1	SERP_RS01230	hypothetical protein
217729	SNV	A	G	1	SERP_RS01230	hypothetical protein
217759	SNV	C	T	1	SERP_RS01230	hypothetical protein
217780	SNV	C	A	1	SERP_RS01230	hypothetical protein
217789	SNV	T	C	1	SERP_RS01230	hypothetical protein
217795	SNV	C	A	1	SERP_RS01230	hypothetical protein
217915	SNV	C	T	1	SERP_RS01230	hypothetical protein
217990	SNV	C	T	1	SERP_RS01230	hypothetical protein
218002	SNV	G	T	1	SERP_RS01230	hypothetical protein
218026	SNV	A	G	1	SERP_RS01230	hypothetical protein
218281	SNV	G	T	1	SERP_RS01230	hypothetical protein
218302	SNV	G	A	1	SERP_RS01230	hypothetical protein
218305	SNV	A	G	1	SERP_RS01230	hypothetical protein
218344	SNV	G	T	1	SERP_RS01230	hypothetical protein
218404	SNV	C	T	1	SERP_RS01230	hypothetical protein
218428	SNV	C	T	1	SERP_RS01230	hypothetical protein
218446	SNV	T	G	1	SERP_RS01230	hypothetical protein
218455	SNV	C	T	1	SERP_RS01230	hypothetical protein
218479	SNV	T	C	1	SERP_RS01230	hypothetical protein
218557	SNV	A	T	1	SERP_RS01230	hypothetical protein
218602	SNV	A	T	1	SERP_RS01230	hypothetical protein
218608	SNV	T	C	1	SERP_RS01230	hypothetical protein
218746	SNV	C	T	1	SERP_RS01230	hypothetical protein
218806	SNV	C	A	1	SERP_RS01230	hypothetical protein
218809	SNV	A	G	1	SERP_RS01230	hypothetical protein
218815	SNV	A	C	1	SERP_RS01230	hypothetical protein
218851	SNV	C	T	1	SERP_RS01230	hypothetical protein
218866	SNV	C	A	1	SERP_RS01230	hypothetical protein
218956	SNV	C	A	1	SERP_RS01230	hypothetical protein
218967..218968	MNV	GT	AC	2	SERP_RS01230	hypothetical protein
218976..218977	MNV	GA	AT	2	SERP_RS01230	hypothetical protein
218982	SNV	A	G	1	SERP_RS01230	hypothetical protein
219000	SNV	A	G	1	SERP_RS01230	hypothetical protein
219019	SNV	G	T	1	SERP_RS01230	hypothetical protein
219041	SNV	C	T	1	SERP_RS01230	hypothetical protein
219045..219046	MNV	AT	GC	2	SERP_RS01230	hypothetical protein
219058	SNV	A	G	1	SERP_RS01230	hypothetical protein
219068	SNV	G	A	1	SERP_RS01230	hypothetical protein
219071	SNV	T	C	1	SERP_RS01230	hypothetical protein
219073	SNV	A	G	1	SERP_RS01230	hypothetical protein
219106	SNV	G	A	1	SERP_RS01230	hypothetical protein
219138	SNV	T	A	1
219140	SNV	A	G	1
219154	SNV	A	T	1
219156^219157	Insertion	-	A	1
219171	SNV	C	T	1
219174	SNV	C	G	1
219191	SNV	T	G	1
219208	SNV	A	G	1
219213	SNV	G	A	1
219268	SNV	C	T	1
219288	SNV	T	C	1
219303	SNV	G	T	1
219312	SNV	A	G	1
219323	SNV	C	A	1
219328	SNV	G	T	1
219331..219332	MNV	GT	AC	2
219349	SNV	G	A	1
219402	SNV	C	T	1
219407	SNV	G	T	1
219418	SNV	T	C	1
219425	SNV	G	T	1
219482^219483	Insertion	-	GAC	3
219485	SNV	T	C	1
219488	SNV	T	A	1
219490	SNV	G	A	1
219550	SNV	T	C	1	SERP_RS01235	glycosyl transferase family 1
219594	SNV	T	C	1	SERP_RS01235	glycosyl transferase family 1
219606	SNV	G	A	1	SERP_RS01235	glycosyl transferase family 1
219665	SNV	T	C	1	SERP_RS01235	glycosyl transferase family 1
219684	SNV	G	A	1	SERP_RS01235	glycosyl transferase family 1
219735	SNV	C	T	1	SERP_RS01235	glycosyl transferase family 1
219747	SNV	T	C	1	SERP_RS01235	glycosyl transferase family 1
219861	SNV	T	C	1	SERP_RS01235	glycosyl transferase family 1
219869	SNV	G	A	1	SERP_RS01235	glycosyl transferase family 1
219885	SNV	G	T	1	SERP_RS01235	glycosyl transferase family 1
219948	SNV	C	T	1	SERP_RS01235	glycosyl transferase family 1
219950	SNV	T	A	1	SERP_RS01235	glycosyl transferase family 1
219961	SNV	C	T	1	SERP_RS01235	glycosyl transferase family 1
219975	SNV	A	G	1	SERP_RS01235	glycosyl transferase family 1
220029	SNV	T	C	1	SERP_RS01235	glycosyl transferase family 1
220044	SNV	G	T	1	SERP_RS01235	glycosyl transferase family 1
220052	SNV	T	C	1	SERP_RS01235	glycosyl transferase family 1
220061	SNV	C	A	1	SERP_RS01235	glycosyl transferase family 1
220065	SNV	G	T	1	SERP_RS01235	glycosyl transferase family 1
220071	SNV	T	A	1	SERP_RS01235	glycosyl transferase family 1
220074	SNV	A	G	1	SERP_RS01235	glycosyl transferase family 1
220076	SNV	A	T	1	SERP_RS01235	glycosyl transferase family 1
220086	SNV	A	G	1	SERP_RS01235	glycosyl transferase family 1
220113	SNV	G	A	1	SERP_RS01235	glycosyl transferase family 1
220119	SNV	T	A	1	SERP_RS01235	glycosyl transferase family 1
220155	SNV	T	G	1	SERP_RS01235	glycosyl transferase family 1
220232	SNV	T	C	1	SERP_RS01235	glycosyl transferase family 1
220245	SNV	A	G	1	SERP_RS01235	glycosyl transferase family 1
220323	SNV	G	A	1	SERP_RS01235	glycosyl transferase family 1
220354	SNV	C	T	1	SERP_RS01235	glycosyl transferase family 1
220450	SNV	A	T	1	SERP_RS01235	glycosyl transferase family 1
220524	SNV	T	C	1	SERP_RS01235	glycosyl transferase family 1
220551	SNV	A	G	1	SERP_RS01235	glycosyl transferase family 1
220560	SNV	G	A	1	SERP_RS01235	glycosyl transferase family 1
220575	SNV	A	G	1	SERP_RS01235	glycosyl transferase family 1
220617	SNV	A	G	1	SERP_RS01235	glycosyl transferase family 1
220623	SNV	G	A	1	SERP_RS01235	glycosyl transferase family 1
220632	SNV	A	G	1	SERP_RS01235	glycosyl transferase family 1
220698	SNV	A	T	1	SERP_RS01235	glycosyl transferase family 1
220725	SNV	A	C	1	SERP_RS01235	glycosyl transferase family 1
220740	SNV	G	A	1	SERP_RS01235	glycosyl transferase family 1
220766	SNV	T	G	1	SERP_RS01235	glycosyl transferase family 1
220829	SNV	T	C	1	SERP_RS01235	glycosyl transferase family 1
220896	SNV	G	A	1	SERP_RS01235	glycosyl transferase family 1
220935	SNV	T	C	1	SERP_RS01235	glycosyl transferase family 1
221019	SNV	G	A	1
221072	SNV	A	G	1
221098	SNV	T	C	1
221100	SNV	T	C	1
221122	SNV	T	A	1
221189	SNV	A	C	1
221198	SNV	G	T	1
221200	SNV	G	A	1
221229	SNV	A	G	1
221235^221236	Insertion	-	G	1
221237	SNV	A	T	1
221243	SNV	G	A	1
221250	SNV	A	G	1
221256	SNV	A	G	1
221282	SNV	A	C	1
221305	SNV	G	T	1
221311	SNV	G	C	1
221333	SNV	G	A	1
221378	SNV	A	T	1	SERP_RS01240	protein ArsC 1
221398	SNV	G	A	1	SERP_RS01240	protein ArsC 1
221454	SNV	C	T	1	SERP_RS01240	protein ArsC 1
221498	SNV	A	G	1	SERP_RS01240	protein ArsC 1
221552	SNV	G	T	1	SERP_RS01240	protein ArsC 1
221575	SNV	C	T	1	SERP_RS01240	protein ArsC 1
222460	SNV	A	T	1	SERP_RS01245	arsenical efflux pump membrane protein ArsB
222496	SNV	A	T	1	SERP_RS01245	arsenical efflux pump membrane protein ArsB
222498	SNV	C	T	1	SERP_RS01245	arsenical efflux pump membrane protein ArsB
222545	SNV	A	T	1	SERP_RS01245	arsenical efflux pump membrane protein ArsB
222564	SNV	T	C	1	SERP_RS01245	arsenical efflux pump membrane protein ArsB
222598	SNV	T	C	1	SERP_RS01245	arsenical efflux pump membrane protein ArsB
222619	SNV	C	T	1	SERP_RS01245	arsenical efflux pump membrane protein ArsB
222625	SNV	G	T	1	SERP_RS01245	arsenical efflux pump membrane protein ArsB
222633	SNV	C	A	1	SERP_RS01245	arsenical efflux pump membrane protein ArsB
222635	SNV	G	A	1	SERP_RS01245	arsenical efflux pump membrane protein ArsB
222667	SNV	T	C	1	SERP_RS01245	arsenical efflux pump membrane protein ArsB
222672	SNV	A	G	1	SERP_RS01245	arsenical efflux pump membrane protein ArsB
222676	SNV	A	T	1	SERP_RS01245	arsenical efflux pump membrane protein ArsB
222703	SNV	T	C	1	SERP_RS01245	arsenical efflux pump membrane protein ArsB
222710	SNV	A	G	1	SERP_RS01245	arsenical efflux pump membrane protein ArsB
222712	SNV	A	G	1	SERP_RS01245	arsenical efflux pump membrane protein ArsB
222732	SNV	C	T	1	SERP_RS01245	arsenical efflux pump membrane protein ArsB
222736	SNV	A	T	1	SERP_RS01245	arsenical efflux pump membrane protein ArsB
222751	SNV	G	A	1	SERP_RS01245	arsenical efflux pump membrane protein ArsB
222765..222766	MNV	GC	TT	2	SERP_RS01245	arsenical efflux pump membrane protein ArsB
222769	SNV	C	A	1	SERP_RS01245	arsenical efflux pump membrane protein ArsB
222785	SNV	T	A	1	SERP_RS01245	arsenical efflux pump membrane protein ArsB
222787	SNV	T	C	1	SERP_RS01245	arsenical efflux pump membrane protein ArsB
222789	SNV	T	C	1	SERP_RS01245	arsenical efflux pump membrane protein ArsB
222796	SNV	C	T	1	SERP_RS01245	arsenical efflux pump membrane protein ArsB
222811	SNV	A	T	1	SERP_RS01245	arsenical efflux pump membrane protein ArsB
222813..222814	MNV	TA	GT	2	SERP_RS01245	arsenical efflux pump membrane protein ArsB
222820	SNV	C	T	1	SERP_RS01245	arsenical efflux pump membrane protein ArsB
222832	SNV	A	T	1	SERP_RS01245	arsenical efflux pump membrane protein ArsB
222835	SNV	A	G	1	SERP_RS01245	arsenical efflux pump membrane protein ArsB
222838	SNV	T	A	1	SERP_RS01245	arsenical efflux pump membrane protein ArsB
222844	SNV	T	C	1	SERP_RS01245	arsenical efflux pump membrane protein ArsB
222850	SNV	G	A	1	SERP_RS01245	arsenical efflux pump membrane protein ArsB
222859	SNV	C	T	1	SERP_RS01245	arsenical efflux pump membrane protein ArsB
222868	SNV	A	G	1	SERP_RS01245	arsenical efflux pump membrane protein ArsB
222871	SNV	C	T	1	SERP_RS01245	arsenical efflux pump membrane protein ArsB
222877	SNV	T	A	1	SERP_RS01245	arsenical efflux pump membrane protein ArsB
222883	SNV	A	G	1	SERP_RS01245	arsenical efflux pump membrane protein ArsB
222886	SNV	G	A	1	SERP_RS01245	arsenical efflux pump membrane protein ArsB
222891	SNV	A	C	1	SERP_RS01245	arsenical efflux pump membrane protein ArsB
222898	SNV	A	G	1	SERP_RS01245	arsenical efflux pump membrane protein ArsB
222901	SNV	T	A	1	SERP_RS01245	arsenical efflux pump membrane protein ArsB
222907	SNV	A	G	1	SERP_RS01245	arsenical efflux pump membrane protein ArsB
222913..222914	MNV	CC	TT	2	SERP_RS01245	arsenical efflux pump membrane protein ArsB
222919	SNV	A	T	1	SERP_RS01245	arsenical efflux pump membrane protein ArsB
222922	SNV	T	A	1	SERP_RS01245	arsenical efflux pump membrane protein ArsB
222924..222926	MNV	CGA	TTG	3	SERP_RS01245	arsenical efflux pump membrane protein ArsB
222928	SNV	T	C	1	SERP_RS01245	arsenical efflux pump membrane protein ArsB
222945..222946	MNV	TA	AG	2	SERP_RS01245	arsenical efflux pump membrane protein ArsB
222948	SNV	A	C	1	SERP_RS01245	arsenical efflux pump membrane protein ArsB
222950	SNV	T	C	1	SERP_RS01245	arsenical efflux pump membrane protein ArsB
222952	SNV	T	C	1	SERP_RS01245	arsenical efflux pump membrane protein ArsB
222958	SNV	A	T	1	SERP_RS01245	arsenical efflux pump membrane protein ArsB
222961	SNV	C	A	1	SERP_RS01245	arsenical efflux pump membrane protein ArsB
222966..222967	MNV	TA	CG	2	SERP_RS01245	arsenical efflux pump membrane protein ArsB
222971	SNV	A	G	1	SERP_RS01245	arsenical efflux pump membrane protein ArsB
222982	SNV	C	G	1	SERP_RS01245	arsenical efflux pump membrane protein ArsB
222985	SNV	A	G	1	SERP_RS01245	arsenical efflux pump membrane protein ArsB
222990	SNV	T	C	1	SERP_RS01245	arsenical efflux pump membrane protein ArsB
222994	SNV	T	A	1	SERP_RS01245	arsenical efflux pump membrane protein ArsB
223000	SNV	A	C	1	SERP_RS01245	arsenical efflux pump membrane protein ArsB
223006	SNV	G	A	1	SERP_RS01245	arsenical efflux pump membrane protein ArsB
223012	SNV	C	T	1	SERP_RS01245	arsenical efflux pump membrane protein ArsB
223018	SNV	A	T	1	SERP_RS01245	arsenical efflux pump membrane protein ArsB
223030	SNV	G	T	1	SERP_RS01245	arsenical efflux pump membrane protein ArsB
223036	SNV	G	A	1	SERP_RS01245	arsenical efflux pump membrane protein ArsB
223041..223042	MNV	AA	CT	2	SERP_RS01245	arsenical efflux pump membrane protein ArsB
223045	SNV	G	A	1	SERP_RS01245	arsenical efflux pump membrane protein ArsB
223048	SNV	G	A	1	SERP_RS01245	arsenical efflux pump membrane protein ArsB
223057..223059	MNV	TAC	AGT	3	SERP_RS01245	arsenical efflux pump membrane protein ArsB
223063..223064	MNV	TG	GA	2	SERP_RS01245	arsenical efflux pump membrane protein ArsB
223076	SNV	G	A	1	SERP_RS01245	arsenical efflux pump membrane protein ArsB
223082	Deletion	A	-	1	SERP_RS01250	transcriptional regulator
223098	SNV	T	C	1	SERP_RS01250	transcriptional regulator
223103	SNV	T	C	1	SERP_RS01250	transcriptional regulator
223110	SNV	A	C	1	SERP_RS01250	transcriptional regulator
223113	SNV	A	T	1	SERP_RS01250	transcriptional regulator
223115	Deletion	A	-	1	SERP_RS01250	transcriptional regulator
223121^223122	Insertion	-	C	1	SERP_RS01250	transcriptional regulator
223123..223124	MNV	TG	CT	2	SERP_RS01250	transcriptional regulator
223128	SNV	T	C	1	SERP_RS01250	transcriptional regulator
223134	SNV	A	T	1	SERP_RS01250	transcriptional regulator
223136	SNV	G	T	1	SERP_RS01250	transcriptional regulator
223142	SNV	T	G	1	SERP_RS01250	transcriptional regulator
223146	SNV	T	A	1	SERP_RS01250	transcriptional regulator
223148..223149	MNV	GA	AG	2	SERP_RS01250	transcriptional regulator
223477..223478	Replacement	CA	T	2
223488	SNV	T	C	1
223499	SNV	A	C	1
223522	SNV	A	G	1
223529	SNV	A	T	1
223532	SNV	G	A	1
223535	SNV	A	G	1
223625	SNV	A	G	1	SERP_RS01255	GTP cyclohydrolase I FolE
223643	SNV	T	A	1	SERP_RS01255	GTP cyclohydrolase I FolE
223682	SNV	G	A	1	SERP_RS01255	GTP cyclohydrolase I FolE
223783	SNV	T	C	1	SERP_RS01255	GTP cyclohydrolase I FolE
223802	SNV	G	A	1	SERP_RS01255	GTP cyclohydrolase I FolE
223859	SNV	A	G	1	SERP_RS01255	GTP cyclohydrolase I FolE
223928	SNV	A	G	1	SERP_RS01255	GTP cyclohydrolase I FolE
223955	SNV	T	C	1	SERP_RS01255	GTP cyclohydrolase I FolE
223976	SNV	A	G	1	SERP_RS01255	GTP cyclohydrolase I FolE
223979	SNV	A	G	1	SERP_RS01255	GTP cyclohydrolase I FolE
223996..223997	MNV	GT	TA	2	SERP_RS01255	GTP cyclohydrolase I FolE
224000	SNV	A	C	1	SERP_RS01255	GTP cyclohydrolase I FolE
224066	SNV	C	T	1	SERP_RS01255	GTP cyclohydrolase I FolE
224078	SNV	C	A	1	SERP_RS01255	GTP cyclohydrolase I FolE
224225	SNV	A	G	1	SERP_RS01255	GTP cyclohydrolase I FolE
224297	SNV	G	A	1	SERP_RS01255	GTP cyclohydrolase I FolE
224303	SNV	G	A	1	SERP_RS01255	GTP cyclohydrolase I FolE
224544	SNV	C	T	1	SERP_RS01260	bacillithiol biosynthesis deacetylase BshB2
224550	SNV	G	A	1	SERP_RS01260	bacillithiol biosynthesis deacetylase BshB2
224559	SNV	G	A	1	SERP_RS01260	bacillithiol biosynthesis deacetylase BshB2
224580	SNV	C	A	1	SERP_RS01260	bacillithiol biosynthesis deacetylase BshB2
224619	SNV	C	T	1	SERP_RS01260	bacillithiol biosynthesis deacetylase BshB2
224621	SNV	G	A	1	SERP_RS01260	bacillithiol biosynthesis deacetylase BshB2
224655	SNV	T	G	1	SERP_RS01260	bacillithiol biosynthesis deacetylase BshB2
224658	SNV	G	T	1	SERP_RS01260	bacillithiol biosynthesis deacetylase BshB2
224668	SNV	A	T	1	SERP_RS01260	bacillithiol biosynthesis deacetylase BshB2
224679	SNV	C	T	1	SERP_RS01260	bacillithiol biosynthesis deacetylase BshB2
224712	SNV	T	C	1	SERP_RS01260	bacillithiol biosynthesis deacetylase BshB2
224727	SNV	G	A	1	SERP_RS01260	bacillithiol biosynthesis deacetylase BshB2
224912	SNV	G	A	1	SERP_RS01260	bacillithiol biosynthesis deacetylase BshB2
224976	SNV	G	A	1	SERP_RS01260	bacillithiol biosynthesis deacetylase BshB2
224994	SNV	A	G	1	SERP_RS01260	bacillithiol biosynthesis deacetylase BshB2
225012	SNV	G	A	1	SERP_RS01260	bacillithiol biosynthesis deacetylase BshB2
225042	SNV	G	A	1	SERP_RS01260	bacillithiol biosynthesis deacetylase BshB2
225060	SNV	A	G	1	SERP_RS01260	bacillithiol biosynthesis deacetylase BshB2
225100	SNV	A	G	1
225178	SNV	A	G	1	SERP_RS01265	hypothetical protein
225195	SNV	G	A	1	SERP_RS01265	hypothetical protein
225200	SNV	T	C	1	SERP_RS01265	hypothetical protein
225282	SNV	A	G	1	SERP_RS01265	hypothetical protein
225354	SNV	A	G	1	SERP_RS01265	hypothetical protein
225422	SNV	C	A	1	SERP_RS01265	hypothetical protein
225494	SNV	T	C	1
225502	SNV	T	C	1
225504	SNV	C	G	1
225623	SNV	A	T	1
225627	SNV	T	G	1
225635	SNV	C	T	1
225639	SNV	G	A	1
225670	SNV	G	T	1
225682	SNV	T	G	1
225688	SNV	A	T	1
225699	SNV	C	T	1
225715	SNV	A	T	1
225724	SNV	C	A	1
225731..225732	MNV	CC	TG	2
225766	SNV	G	T	1	SERP_RS01270	glucosamine-6-phosphate deaminase
225787	SNV	A	T	1	SERP_RS01270	glucosamine-6-phosphate deaminase
225826	SNV	G	A	1	SERP_RS01270	glucosamine-6-phosphate deaminase
225836	SNV	T	C	1	SERP_RS01270	glucosamine-6-phosphate deaminase
225845	SNV	A	G	1	SERP_RS01270	glucosamine-6-phosphate deaminase
225912	SNV	C	T	1	SERP_RS01270	glucosamine-6-phosphate deaminase
225924	SNV	C	T	1	SERP_RS01270	glucosamine-6-phosphate deaminase
225988	SNV	G	A	1	SERP_RS01270	glucosamine-6-phosphate deaminase
226006	SNV	T	C	1	SERP_RS01270	glucosamine-6-phosphate deaminase
226044	SNV	C	T	1	SERP_RS01270	glucosamine-6-phosphate deaminase
226074..226075	MNV	AT	TA	2	SERP_RS01270	glucosamine-6-phosphate deaminase
226114	SNV	A	T	1	SERP_RS01270	glucosamine-6-phosphate deaminase
226132	SNV	T	G	1	SERP_RS01270	glucosamine-6-phosphate deaminase
226135	SNV	G	A	1	SERP_RS01270	glucosamine-6-phosphate deaminase
226138	SNV	T	C	1	SERP_RS01270	glucosamine-6-phosphate deaminase
226180	SNV	A	T	1	SERP_RS01270	glucosamine-6-phosphate deaminase
226195	SNV	A	G	1	SERP_RS01270	glucosamine-6-phosphate deaminase
226198	SNV	A	T	1	SERP_RS01270	glucosamine-6-phosphate deaminase
226243	SNV	T	C	1	SERP_RS01270	glucosamine-6-phosphate deaminase
226263	SNV	A	T	1	SERP_RS01270	glucosamine-6-phosphate deaminase
226277..226278	MNV	GC	AA	2	SERP_RS01270	glucosamine-6-phosphate deaminase
226309..226310	MNV	AT	GG	2	SERP_RS01270	glucosamine-6-phosphate deaminase
226313..226314	MNV	GC	AA	2	SERP_RS01270	glucosamine-6-phosphate deaminase
226330	SNV	T	A	1	SERP_RS01270	glucosamine-6-phosphate deaminase
226342	SNV	A	C	1	SERP_RS01270	glucosamine-6-phosphate deaminase
226348	SNV	T	C	1	SERP_RS01270	glucosamine-6-phosphate deaminase
226375	SNV	C	T	1	SERP_RS01270	glucosamine-6-phosphate deaminase
226438	SNV	T	C	1	SERP_RS01270	glucosamine-6-phosphate deaminase
226462	SNV	T	C	1	SERP_RS01270	glucosamine-6-phosphate deaminase
226468	SNV	T	A	1	SERP_RS01270	glucosamine-6-phosphate deaminase
226474	SNV	A	G	1	SERP_RS01270	glucosamine-6-phosphate deaminase
226536	SNV	G	A	1
226553	SNV	T	C	1
226564	SNV	A	C	1
226588	SNV	T	C	1
226594	SNV	T	C	1
226703	SNV	C	T	1	SERP_RS01275	3-hexulose-6-phosphate synthase
226712	SNV	A	T	1	SERP_RS01275	3-hexulose-6-phosphate synthase
226724	SNV	C	T	1	SERP_RS01275	3-hexulose-6-phosphate synthase
226730	SNV	C	G	1	SERP_RS01275	3-hexulose-6-phosphate synthase
226820	SNV	A	G	1	SERP_RS01275	3-hexulose-6-phosphate synthase
226961	SNV	G	A	1	SERP_RS01275	3-hexulose-6-phosphate synthase
226991	SNV	T	C	1	SERP_RS01275	3-hexulose-6-phosphate synthase
227033	SNV	A	T	1	SERP_RS01275	3-hexulose-6-phosphate synthase
227054	SNV	T	C	1	SERP_RS01275	3-hexulose-6-phosphate synthase
227087	SNV	T	C	1	SERP_RS01275	3-hexulose-6-phosphate synthase
227144	SNV	A	T	1	SERP_RS01275	3-hexulose-6-phosphate synthase
227220	SNV	C	A	1	SERP_RS01275	3-hexulose-6-phosphate synthase
227290	SNV	G	T	1	SERP_RS01280	6-phospho 3-hexuloisomerase
227301	SNV	C	T	1	SERP_RS01280	6-phospho 3-hexuloisomerase
227319	SNV	A	G	1	SERP_RS01280	6-phospho 3-hexuloisomerase
227322	SNV	C	T	1	SERP_RS01280	6-phospho 3-hexuloisomerase
227395	SNV	T	G	1	SERP_RS01280	6-phospho 3-hexuloisomerase
227397	SNV	A	T	1	SERP_RS01280	6-phospho 3-hexuloisomerase
227523..227524	MNV	TC	CT	2	SERP_RS01280	6-phospho 3-hexuloisomerase
227556	SNV	C	G	1	SERP_RS01280	6-phospho 3-hexuloisomerase
227592	SNV	T	A	1	SERP_RS01280	6-phospho 3-hexuloisomerase
227603	SNV	G	C	1	SERP_RS01280	6-phospho 3-hexuloisomerase
227619	SNV	A	G	1	SERP_RS01280	6-phospho 3-hexuloisomerase
227658	SNV	A	G	1	SERP_RS01280	6-phospho 3-hexuloisomerase
227664	SNV	A	G	1	SERP_RS01280	6-phospho 3-hexuloisomerase
227667	SNV	G	A	1	SERP_RS01280	6-phospho 3-hexuloisomerase
227697	SNV	C	T	1	SERP_RS01280	6-phospho 3-hexuloisomerase
227719	SNV	A	G	1	SERP_RS01280	6-phospho 3-hexuloisomerase
227761	SNV	G	A	1	SERP_RS01280	6-phospho 3-hexuloisomerase
227797	SNV	A	G	1
227808	SNV	A	G	1
227839^227840	Insertion	-	T	1
227849	SNV	T	A	1
227970	SNV	G	A	1	SERP_RS01285	haloacid dehalogenase
227976	SNV	T	C	1	SERP_RS01285	haloacid dehalogenase
227979	SNV	T	C	1	SERP_RS01285	haloacid dehalogenase
227987..227988	MNV	TA	CG	2	SERP_RS01285	haloacid dehalogenase
228082	SNV	T	C	1	SERP_RS01285	haloacid dehalogenase
228093	SNV	C	T	1	SERP_RS01285	haloacid dehalogenase
228136	SNV	C	A	1	SERP_RS01285	haloacid dehalogenase
228140	SNV	G	A	1	SERP_RS01285	haloacid dehalogenase
228197	SNV	C	T	1	SERP_RS01285	haloacid dehalogenase
228202	SNV	C	A	1	SERP_RS01285	haloacid dehalogenase
228204	SNV	G	A	1	SERP_RS01285	haloacid dehalogenase
228238	SNV	C	G	1	SERP_RS01285	haloacid dehalogenase
228252	SNV	T	A	1	SERP_RS01285	haloacid dehalogenase
228264	SNV	G	T	1	SERP_RS01285	haloacid dehalogenase
228269	SNV	G	A	1	SERP_RS01285	haloacid dehalogenase
228285	SNV	T	C	1	SERP_RS01285	haloacid dehalogenase
228294	SNV	T	C	1	SERP_RS01285	haloacid dehalogenase
228402	SNV	T	C	1	SERP_RS01285	haloacid dehalogenase
228465	SNV	T	C	1	SERP_RS01285	haloacid dehalogenase
228483	SNV	G	A	1	SERP_RS01285	haloacid dehalogenase
228505	SNV	T	C	1	SERP_RS01285	haloacid dehalogenase
228511	SNV	A	G	1	SERP_RS01285	haloacid dehalogenase
228532	SNV	A	G	1	SERP_RS01285	haloacid dehalogenase
228552	SNV	A	G	1	SERP_RS01285	haloacid dehalogenase
228566	SNV	C	T	1
228580	SNV	A	G	1
228583	SNV	C	A	1
228655	SNV	G	A	1
228744	SNV	A	G	1	SERP_RS01290	long-chain-fatty-acid--CoA ligase
228829	SNV	G	A	1	SERP_RS01290	long-chain-fatty-acid--CoA ligase
228852	SNV	C	A	1	SERP_RS01290	long-chain-fatty-acid--CoA ligase
228946	SNV	C	T	1	SERP_RS01290	long-chain-fatty-acid--CoA ligase
229004	SNV	T	C	1	SERP_RS01290	long-chain-fatty-acid--CoA ligase
229015	SNV	G	A	1	SERP_RS01290	long-chain-fatty-acid--CoA ligase
229038	SNV	G	T	1	SERP_RS01290	long-chain-fatty-acid--CoA ligase
229302	SNV	A	G	1	SERP_RS01290	long-chain-fatty-acid--CoA ligase
229440	SNV	C	A	1	SERP_RS01290	long-chain-fatty-acid--CoA ligase
229442	SNV	C	A	1	SERP_RS01290	long-chain-fatty-acid--CoA ligase
229531	SNV	C	A	1	SERP_RS01290	long-chain-fatty-acid--CoA ligase
229539	SNV	A	T	1	SERP_RS01290	long-chain-fatty-acid--CoA ligase
229563	SNV	A	G	1	SERP_RS01290	long-chain-fatty-acid--CoA ligase
229566	SNV	G	A	1	SERP_RS01290	long-chain-fatty-acid--CoA ligase
229641	SNV	G	T	1	SERP_RS01290	long-chain-fatty-acid--CoA ligase
229647	SNV	G	A	1	SERP_RS01290	long-chain-fatty-acid--CoA ligase
229663	SNV	T	G	1	SERP_RS01290	long-chain-fatty-acid--CoA ligase
229680	SNV	T	C	1	SERP_RS01290	long-chain-fatty-acid--CoA ligase
229734	SNV	C	T	1	SERP_RS01290	long-chain-fatty-acid--CoA ligase
229752	SNV	A	G	1	SERP_RS01290	long-chain-fatty-acid--CoA ligase
229755	SNV	C	T	1	SERP_RS01290	long-chain-fatty-acid--CoA ligase
229815	SNV	G	C	1	SERP_RS01290	long-chain-fatty-acid--CoA ligase
229824	SNV	C	T	1	SERP_RS01290	long-chain-fatty-acid--CoA ligase
229863	SNV	A	G	1	SERP_RS01290	long-chain-fatty-acid--CoA ligase
229907	SNV	C	T	1	SERP_RS01290	long-chain-fatty-acid--CoA ligase
229923	SNV	G	T	1	SERP_RS01290	long-chain-fatty-acid--CoA ligase
229974	SNV	A	T	1	SERP_RS01290	long-chain-fatty-acid--CoA ligase
229977	SNV	C	T	1	SERP_RS01290	long-chain-fatty-acid--CoA ligase
229986	SNV	G	A	1	SERP_RS01290	long-chain-fatty-acid--CoA ligase
230048	SNV	G	A	1	SERP_RS01295	acetyl-CoA acetyltransferase
230081	SNV	C	T	1	SERP_RS01295	acetyl-CoA acetyltransferase
230107	SNV	A	G	1	SERP_RS01295	acetyl-CoA acetyltransferase
230222	SNV	T	G	1	SERP_RS01295	acetyl-CoA acetyltransferase
230225	SNV	T	G	1	SERP_RS01295	acetyl-CoA acetyltransferase
230249	SNV	C	T	1	SERP_RS01295	acetyl-CoA acetyltransferase
230255	SNV	A	G	1	SERP_RS01295	acetyl-CoA acetyltransferase
230303	SNV	T	C	1	SERP_RS01295	acetyl-CoA acetyltransferase
230318	SNV	T	C	1	SERP_RS01295	acetyl-CoA acetyltransferase
230330	SNV	T	C	1	SERP_RS01295	acetyl-CoA acetyltransferase
230390	SNV	T	C	1	SERP_RS01295	acetyl-CoA acetyltransferase
230399	SNV	T	A	1	SERP_RS01295	acetyl-CoA acetyltransferase
230417	SNV	C	T	1	SERP_RS01295	acetyl-CoA acetyltransferase
230507	SNV	C	A	1	SERP_RS01295	acetyl-CoA acetyltransferase
230510	SNV	T	C	1	SERP_RS01295	acetyl-CoA acetyltransferase
230525	SNV	A	G	1	SERP_RS01295	acetyl-CoA acetyltransferase
230534	SNV	C	T	1	SERP_RS01295	acetyl-CoA acetyltransferase
230564	SNV	T	G	1	SERP_RS01295	acetyl-CoA acetyltransferase
230594	SNV	C	T	1	SERP_RS01295	acetyl-CoA acetyltransferase
230650	SNV	G	A	1	SERP_RS01295	acetyl-CoA acetyltransferase
230684	SNV	C	T	1	SERP_RS01295	acetyl-CoA acetyltransferase
230692	SNV	A	G	1	SERP_RS01295	acetyl-CoA acetyltransferase
230714	SNV	G	A	1	SERP_RS01295	acetyl-CoA acetyltransferase
230747	SNV	C	T	1	SERP_RS01295	acetyl-CoA acetyltransferase
230755	SNV	T	A	1	SERP_RS01295	acetyl-CoA acetyltransferase
230822	SNV	C	A	1	SERP_RS01295	acetyl-CoA acetyltransferase
230840	SNV	A	G	1	SERP_RS01295	acetyl-CoA acetyltransferase
230849	SNV	T	A	1	SERP_RS01295	acetyl-CoA acetyltransferase
230867	SNV	T	A	1	SERP_RS01295	acetyl-CoA acetyltransferase
230882	SNV	G	A	1	SERP_RS01295	acetyl-CoA acetyltransferase
230917..230918	MNV	GG	AA	2	SERP_RS01295	acetyl-CoA acetyltransferase
230987	SNV	T	G	1	SERP_RS01295	acetyl-CoA acetyltransferase
230999	SNV	A	G	1	SERP_RS01295	acetyl-CoA acetyltransferase
231008	SNV	A	T	1	SERP_RS01295	acetyl-CoA acetyltransferase
231035	SNV	T	A	1	SERP_RS01295	acetyl-CoA acetyltransferase
231123	SNV	G	A	1	SERP_RS01295	acetyl-CoA acetyltransferase
231149	SNV	A	G	1	SERP_RS01295	acetyl-CoA acetyltransferase
231231	SNV	T	C	1	SERP_RS01300	protein VraC
231366	SNV	A	T	1	SERP_RS01300	protein VraC
231375	SNV	G	A	1	SERP_RS01300	protein VraC
231387	SNV	C	G	1	SERP_RS01300	protein VraC
231462	SNV	A	C	1	SERP_RS01300	protein VraC
231603	SNV	G	A	1	SERP_RS01305	hypothetical protein
231681	SNV	A	T	1	SERP_RS01305	hypothetical protein
231696	SNV	G	A	1	SERP_RS01305	hypothetical protein
231733	SNV	A	G	1	SERP_RS01305	hypothetical protein
231747	SNV	G	A	1	SERP_RS01305	hypothetical protein
231758	SNV	T	C	1	SERP_RS01305	hypothetical protein
233450	SNV	T	C	1
233532	SNV	G	A	1
233619	SNV	T	A	1
233641	SNV	T	A	1
233670	SNV	A	T	1
233781	SNV	T	C	1	SERP_RS01315	protein VraX
233825	SNV	C	T	1	SERP_RS01315	protein VraX
233908	SNV	G	A	1
233915	SNV	C	T	1
233949	SNV	G	A	1
233998	SNV	G	A	1
234006	SNV	C	T	1
234009	SNV	T	A	1
234030	SNV	G	C	1
234035	SNV	G	A	1
234088	SNV	C	T	1
234109	SNV	C	A	1
234149	SNV	T	C	1
234549	SNV	C	T	1	SERP_RS12575	transposase
234555	SNV	C	A	1	SERP_RS12575	transposase
234564	SNV	C	T	1	SERP_RS12575	transposase
234612	SNV	A	T	1
234633	SNV	C	A	1
234639	SNV	A	G	1
234642	SNV	T	G	1
234647	SNV	C	G	1
234669..234670	Replacement	CA	T	2
234673	SNV	C	A	1
234675	SNV	A	C	1
234679	Deletion	T	-	1
234949	SNV	G	A	1	SERP_RS01325	hydroxymethylpyrimidine/phosphomethylpyrimidine kinase
234979	SNV	G	A	1	SERP_RS01325	hydroxymethylpyrimidine/phosphomethylpyrimidine kinase
235042	SNV	G	A	1	SERP_RS01325	hydroxymethylpyrimidine/phosphomethylpyrimidine kinase
235108	SNV	T	A	1	SERP_RS01325	hydroxymethylpyrimidine/phosphomethylpyrimidine kinase
235111	SNV	T	C	1	SERP_RS01325	hydroxymethylpyrimidine/phosphomethylpyrimidine kinase
235159	SNV	A	G	1	SERP_RS01325	hydroxymethylpyrimidine/phosphomethylpyrimidine kinase
235177	SNV	A	T	1	SERP_RS01325	hydroxymethylpyrimidine/phosphomethylpyrimidine kinase
235267	SNV	T	C	1	SERP_RS01325	hydroxymethylpyrimidine/phosphomethylpyrimidine kinase
235276	SNV	C	T	1	SERP_RS01325	hydroxymethylpyrimidine/phosphomethylpyrimidine kinase
235293	SNV	T	C	1	SERP_RS01325	hydroxymethylpyrimidine/phosphomethylpyrimidine kinase
235312	SNV	T	A	1	SERP_RS01325	hydroxymethylpyrimidine/phosphomethylpyrimidine kinase
235333	SNV	G	A	1	SERP_RS01325	hydroxymethylpyrimidine/phosphomethylpyrimidine kinase
235335	SNV	T	C	1	SERP_RS01325	hydroxymethylpyrimidine/phosphomethylpyrimidine kinase
235348	SNV	G	A	1	SERP_RS01325	hydroxymethylpyrimidine/phosphomethylpyrimidine kinase
235387	SNV	C	T	1	SERP_RS01325	hydroxymethylpyrimidine/phosphomethylpyrimidine kinase
235405	SNV	T	G	1	SERP_RS01325	hydroxymethylpyrimidine/phosphomethylpyrimidine kinase
235584	SNV	T	A	1
235588	Deletion	G	-	1
235595	SNV	T	G	1
235597	Deletion	A	-	1
235614	Deletion	G	-	1
235619	SNV	T	C	1	SERP_RS01330	penicillin V acylase
235622	SNV	C	T	1	SERP_RS01330	penicillin V acylase
235669	SNV	A	T	1	SERP_RS01330	penicillin V acylase
235688	SNV	A	G	1	SERP_RS01330	penicillin V acylase
235721	SNV	A	G	1	SERP_RS01330	penicillin V acylase
235730	SNV	T	A	1	SERP_RS01330	penicillin V acylase
235745	SNV	G	A	1	SERP_RS01330	penicillin V acylase
235913	SNV	C	G	1	SERP_RS01330	penicillin V acylase
235925	SNV	T	A	1	SERP_RS01330	penicillin V acylase
235934	SNV	A	C	1	SERP_RS01330	penicillin V acylase
235973	SNV	A	G	1	SERP_RS01330	penicillin V acylase
236027	SNV	T	C	1	SERP_RS01330	penicillin V acylase
236034	SNV	T	A	1	SERP_RS01330	penicillin V acylase
236039	SNV	A	G	1	SERP_RS01330	penicillin V acylase
236078..236079	MNV	CG	TT	2	SERP_RS01330	penicillin V acylase
236204	SNV	T	C	1	SERP_RS01330	penicillin V acylase
236231	SNV	C	T	1	SERP_RS01330	penicillin V acylase
236495	SNV	A	G	1	SERP_RS01330	penicillin V acylase
236543	SNV	C	T	1	SERP_RS01330	penicillin V acylase
236561	SNV	A	G	1	SERP_RS01330	penicillin V acylase
236588	SNV	A	G	1	SERP_RS01330	penicillin V acylase
236591	SNV	C	A	1	SERP_RS01330	penicillin V acylase
236634	SNV	G	T	1
236648..236649	MNV	AT	GA	2
236657	Replacement	A	GC	2
236659	SNV	A	C	1
236662	Deletion	G	-	1
236674	SNV	A	G	1
236677..236678	MNV	AT	TC	2
236686	SNV	G	A	1
236726	SNV	C	T	1
236801	SNV	A	G	1	SERP_RS01335	uracil-DNA glycosylase
236857	SNV	T	C	1	SERP_RS01335	uracil-DNA glycosylase
236861	SNV	T	C	1	SERP_RS01335	uracil-DNA glycosylase
236874	SNV	A	C	1	SERP_RS01335	uracil-DNA glycosylase
236906	SNV	T	G	1	SERP_RS01335	uracil-DNA glycosylase
236936	SNV	A	G	1	SERP_RS01335	uracil-DNA glycosylase
237071	SNV	C	T	1	SERP_RS01335	uracil-DNA glycosylase
237164	SNV	G	A	1	SERP_RS01335	uracil-DNA glycosylase
237176	SNV	T	C	1	SERP_RS01335	uracil-DNA glycosylase
237233	SNV	T	G	1	SERP_RS01335	uracil-DNA glycosylase
237245	SNV	T	G	1	SERP_RS01335	uracil-DNA glycosylase
237284	SNV	T	C	1	SERP_RS01335	uracil-DNA glycosylase
237290	SNV	T	C	1	SERP_RS01335	uracil-DNA glycosylase
237368	SNV	T	C	1	SERP_RS01335	uracil-DNA glycosylase
237386	SNV	A	G	1	SERP_RS01335	uracil-DNA glycosylase
237435	SNV	A	G	1	SERP_RS01340	hypothetical protein
237468	SNV	G	A	1	SERP_RS01340	hypothetical protein
237497	SNV	T	G	1	SERP_RS01340	hypothetical protein
237566	SNV	A	T	1	SERP_RS01340	hypothetical protein
237586	SNV	G	A	1	SERP_RS01340	hypothetical protein
237611	SNV	A	C	1	SERP_RS01340	hypothetical protein
237639	SNV	A	T	1	SERP_RS01340	hypothetical protein
237654	SNV	G	C	1	SERP_RS01340	hypothetical protein
237664	SNV	T	C	1	SERP_RS01340	hypothetical protein
237752	SNV	T	A	1	SERP_RS01340	hypothetical protein
237866	SNV	G	C	1	SERP_RS01345	DUF423 domain-containing protein
237884	SNV	A	G	1	SERP_RS01345	DUF423 domain-containing protein
237892	SNV	G	A	1	SERP_RS01345	DUF423 domain-containing protein
238151	SNV	A	G	1	SERP_RS01345	DUF423 domain-containing protein
238172	SNV	A	T	1	SERP_RS01345	DUF423 domain-containing protein
238189	SNV	C	T	1
238194	SNV	T	A	1
238209..238210	MNV	GT	AA	2
238689	SNV	A	T	1	SERP_RS01350	amino acid permease
238746	SNV	A	T	1	SERP_RS01350	amino acid permease
239107	SNV	G	A	1	SERP_RS01350	amino acid permease
239148	SNV	C	A	1	SERP_RS01350	amino acid permease
239263	SNV	C	T	1	SERP_RS01350	amino acid permease
239349	SNV	T	C	1	SERP_RS01350	amino acid permease
239353	SNV	T	C	1	SERP_RS01350	amino acid permease
239698	SNV	A	T	1	SERP_RS01350	amino acid permease
239746	SNV	A	G	1	SERP_RS01350	amino acid permease
239784	SNV	A	G	1	SERP_RS01350	amino acid permease
239800	SNV	T	C	1
239809	SNV	A	T	1
239882	SNV	C	T	1
239890	SNV	C	T	1
239919^239920	Insertion	-	T	1
239931	SNV	A	T	1
239934	SNV	G	T	1
239953	SNV	C	T	1	SERP_RS01355	membrane protein
239966	SNV	C	A	1	SERP_RS01355	membrane protein
240017	SNV	C	T	1	SERP_RS01355	membrane protein
240071	SNV	A	T	1	SERP_RS01355	membrane protein
240092	SNV	G	A	1	SERP_RS01355	membrane protein
240119	SNV	A	T	1	SERP_RS01355	membrane protein
240128	SNV	T	C	1	SERP_RS01355	membrane protein
240182	SNV	A	G	1	SERP_RS01355	membrane protein
240188	SNV	G	A	1	SERP_RS01355	membrane protein
240202	SNV	G	A	1	SERP_RS01355	membrane protein
240218	SNV	T	A	1	SERP_RS01355	membrane protein
240248	SNV	C	T	1	SERP_RS01355	membrane protein
240458	SNV	A	G	1	SERP_RS01360	hypothetical protein
240461	SNV	A	G	1	SERP_RS01360	hypothetical protein
240485	SNV	T	A	1	SERP_RS01360	hypothetical protein
240514	SNV	A	G	1	SERP_RS01360	hypothetical protein
240521	SNV	A	G	1	SERP_RS01360	hypothetical protein
240536	SNV	A	C	1	SERP_RS01360	hypothetical protein
240554	SNV	A	C	1	SERP_RS01360	hypothetical protein
240566	SNV	G	T	1	SERP_RS01360	hypothetical protein
240650	SNV	A	G	1	SERP_RS01360	hypothetical protein
240806	SNV	G	A	1	SERP_RS01360	hypothetical protein
240809	SNV	G	A	1	SERP_RS01360	hypothetical protein
240878	SNV	C	T	1	SERP_RS01360	hypothetical protein
240953	SNV	C	T	1	SERP_RS01360	hypothetical protein
240959	SNV	T	C	1	SERP_RS01360	hypothetical protein
240977	SNV	G	A	1	SERP_RS01360	hypothetical protein
241022	SNV	G	A	1	SERP_RS01360	hypothetical protein
241085	SNV	T	A	1	SERP_RS01360	hypothetical protein
241097	SNV	T	A	1	SERP_RS01360	hypothetical protein
241114	SNV	T	C	1	SERP_RS01360	hypothetical protein
241146	SNV	T	C	1	SERP_RS01360	hypothetical protein
241282	SNV	C	T	1
241327	Deletion	A	-	1
241333	SNV	A	G	1
241353^241354	Insertion	-	A	1
241362	SNV	C	T	1
241385	SNV	A	C	1
241401	SNV	A	G	1
241566	SNV	A	T	1
241597	SNV	A	G	1
241607	Deletion	C	-	1
241631	SNV	C	T	1
241636	SNV	A	G	1
241642	SNV	G	A	1
241645	SNV	T	C	1
241648	SNV	G	A	1
241715	SNV	A	G	1	SERP_RS01365	heme-binding protein
241719	SNV	A	G	1	SERP_RS01365	heme-binding protein
241722	SNV	C	A	1	SERP_RS01365	heme-binding protein
241836	SNV	T	C	1	SERP_RS01365	heme-binding protein
241839	SNV	G	A	1	SERP_RS01365	heme-binding protein
241866	SNV	G	A	1	SERP_RS01365	heme-binding protein
241953	SNV	G	A	1	SERP_RS01365	heme-binding protein
242046	SNV	A	G	1	SERP_RS01365	heme-binding protein
242067	SNV	T	C	1	SERP_RS01365	heme-binding protein
242193	SNV	C	T	1	SERP_RS01365	heme-binding protein
242285	SNV	C	T	1	SERP_RS01365	heme-binding protein
242297	SNV	C	T	1	SERP_RS01365	heme-binding protein
242307	SNV	T	C	1	SERP_RS01365	heme-binding protein
242309	SNV	G	A	1	SERP_RS01365	heme-binding protein
242430	SNV	C	T	1
242432	SNV	A	T	1
242435	SNV	T	G	1
242452	SNV	C	T	1
242466	SNV	T	A	1
242486	SNV	T	G	1
242536	SNV	A	G	1
242638	SNV	A	G	1	SERP_RS01370	phosphate acetyltransferase
242735	SNV	T	C	1	SERP_RS01370	phosphate acetyltransferase
242767	SNV	G	T	1	SERP_RS01370	phosphate acetyltransferase
242791	SNV	G	T	1	SERP_RS01370	phosphate acetyltransferase
242815	SNV	G	A	1	SERP_RS01370	phosphate acetyltransferase
242995	SNV	A	C	1	SERP_RS01370	phosphate acetyltransferase
243070	SNV	T	C	1	SERP_RS01370	phosphate acetyltransferase
243073	SNV	T	C	1	SERP_RS01370	phosphate acetyltransferase
243091	SNV	G	A	1	SERP_RS01370	phosphate acetyltransferase
243100	SNV	T	G	1	SERP_RS01370	phosphate acetyltransferase
243179	SNV	A	G	1	SERP_RS01370	phosphate acetyltransferase
243286	SNV	G	A	1	SERP_RS01370	phosphate acetyltransferase
243298	SNV	G	T	1	SERP_RS01370	phosphate acetyltransferase
243316	SNV	G	A	1	SERP_RS01370	phosphate acetyltransferase
243394	SNV	G	A	1	SERP_RS01370	phosphate acetyltransferase
243577	SNV	C	T	1	SERP_RS01370	phosphate acetyltransferase
243708	SNV	C	T	1	SERP_RS01375	octanoyl-[GcvH]:protein N-octanoyltransferase
243822	SNV	G	A	1	SERP_RS01375	octanoyl-[GcvH]:protein N-octanoyltransferase
243834	SNV	G	A	1	SERP_RS01375	octanoyl-[GcvH]:protein N-octanoyltransferase
243882	SNV	A	T	1	SERP_RS01375	octanoyl-[GcvH]:protein N-octanoyltransferase
243888	SNV	T	C	1	SERP_RS01375	octanoyl-[GcvH]:protein N-octanoyltransferase
243962	SNV	G	A	1	SERP_RS01375	octanoyl-[GcvH]:protein N-octanoyltransferase
244074	SNV	T	G	1	SERP_RS01375	octanoyl-[GcvH]:protein N-octanoyltransferase
244176	SNV	A	G	1	SERP_RS01375	octanoyl-[GcvH]:protein N-octanoyltransferase
244186	SNV	C	G	1	SERP_RS01375	octanoyl-[GcvH]:protein N-octanoyltransferase
244197	SNV	G	A	1	SERP_RS01375	octanoyl-[GcvH]:protein N-octanoyltransferase
244245	SNV	T	C	1	SERP_RS01375	octanoyl-[GcvH]:protein N-octanoyltransferase
244365	SNV	G	A	1	SERP_RS01375	octanoyl-[GcvH]:protein N-octanoyltransferase
244371	SNV	C	T	1	SERP_RS01375	octanoyl-[GcvH]:protein N-octanoyltransferase
244384	SNV	C	T	1	SERP_RS01375	octanoyl-[GcvH]:protein N-octanoyltransferase
244404	SNV	A	G	1	SERP_RS01375	octanoyl-[GcvH]:protein N-octanoyltransferase
244429^244430	Insertion	-	T	1
244437	SNV	C	T	1
244455	SNV	A	T	1
244475	SNV	A	G	1
244482	SNV	T	C	1
244531	SNV	T	A	1
244536	SNV	A	T	1
244540	SNV	A	T	1
244552^244553	Insertion	-	AG	2
244554	SNV	T	C	1
244571	SNV	G	A	1
244577	SNV	T	C	1
244587..244588	MNV	AC	TT	2
244592	SNV	T	C	1
244597	SNV	A	T	1
244600	SNV	A	G	1
244639^244640	Insertion	-	TTTGAAT	7
244641^244642	Insertion	-	AAT	3
244642^244643	Insertion	-	T	1
244862	SNV	A	G	1
244894	SNV	A	G	1
244896	SNV	T	C	1
244932	SNV	A	G	1
244950	SNV	A	G	1
244955	SNV	A	G	1
244994	SNV	A	T	1
[truncated: 11,660 more rows]
